# Supplementary material for: Integrative functional genomics identifies regulatory mechanisms at coronary artery disease loci
Source: Nat Commun. 2016 Jul 8;7:12092. doi: 10.1038/ncomms12092 (PMC4941121; doi:10.1038/ncomms12092)
Supplement: Supplementary Data 1 — GREAT functional enrichment analysis of integrative overlapping CAD-associated regions in HCASMC (Top 50). [file ncomms12092-s2.xlsx]

## Sheet: Sheet1
Supplementary Data 1. GREAT functional enrichment analysis of integrative overlapping CAD-associated regions in HCASMC (Top 50).
HCASMC+TGFB (ranked by binomial P-value)
Ontology	ID	Desc	BinomRank	BinomP	NeglogBinomP	BinomBonfP	NeglogBonfBinomP	BinomFdrQ	RegionFoldEnrich	ExpRegions	ObsRegions	GenomeFrac	SetCov	HyperRank	HyperP	HyperBonfP	HyperFdrQ	GeneFoldEnrich	ExpGenes	ObsGenes	TotalGenes	GeneSetCov	TermCov
Disease Ontology	DOID:114	heart disease	1	5.8e-239	238.237	1.3e-235	234.886	1.3e-235	2.09	1090	2287	0.0709	0.148	39	9.74e-21	2.18e-17	5.58e-19	1.56	199	310	644	0.0556	0.481
Disease Ontology	DOID:1287	cardiovascular system disease	2	4.98e-238	237.303	1.11e-234	233.955	5.56e-235	1.48	3800	5643	0.246	0.366	6	4.93e-32	1.1e-28	1.84e-29	1.33	775	1032	2507	0.185	0.412
Disease Ontology	DOID:77	gastrointestinal system disease	3	3.26e-232	231.487	7.28e-229	228.138	2.43e-229	1.65	2420	3994	0.157	0.259	19	4.3e-24	9.6e-21	5.05e-22	1.36	511	696	1654	0.125	0.421
Disease Ontology	DOID:178	vascular disease	4	9.9e-232	231.004	2.21e-228	227.656	5.53e-229	1.77	1860	3294	0.121	0.214	34	3.31e-21	7.39e-18	2.17e-19	1.4	371	521	1202	0.0935	0.433
Disease Ontology	DOID:3978	extrinsic cardiomyopathy	5	9.82e-228	227.008	2.19e-224	223.66	4.39e-225	2.57	575	1477	0.0373	0.0958	113	1.91e-11	4.26e-08	3.77e-10	1.53	114	175	370	0.0314	0.473
Disease Ontology	DOID:5295	intestinal disease	6	1.16e-227	226.936	2.59e-224	223.587	4.32e-225	2.65	527	1398	0.0342	0.0906	108	1.05e-11	2.36e-08	2.18e-10	1.53	119	182	386	0.0327	0.472
Disease Ontology	DOID:3394	myocardial ischemia	7	4.11e-220	219.386	9.18e-217	216.037	1.31e-217	2.62	527	1381	0.0342	0.0895	109	1.09e-11	2.43e-08	2.23e-10	1.55	108	168	350	0.0301	0.48
Disease Ontology	DOID:9351	diabetes mellitus	8	1.07e-206	205.971	2.4e-203	202.62	3e-204	1.85	1440	2659	0.0931	0.172	35	5.96e-21	1.33e-17	3.8e-19	1.48	270	399	875	0.0716	0.456
Disease Ontology	DOID:2869	arteriopathy	9	2.38e-206	205.623	5.33e-203	202.273	5.92e-204	2.44	600	1466	0.0389	0.095	161	9.19e-09	2.05e-05	1.28e-07	1.43	126	180	408	0.0323	0.441
Disease Ontology	DOID:0014667	disease of metabolism	10	7.32e-206	205.135	1.64e-202	201.785	1.64e-203	1.66	2140	3557	0.139	0.231	48	2.72e-19	6.09e-16	1.27e-17	1.35	431	583	1396	0.105	0.418
Disease Ontology	DOID:326	ischemia	11	7.48e-206	205.126	1.67e-202	201.777	1.52e-203	2.33	683	1594	0.0443	0.103	96	2.73e-12	6.1e-09	6.35e-11	1.5	140	210	454	0.0377	0.463
Disease Ontology	DOID:3455	cerebrovascular accident	12	4.66e-204	203.332	1.04e-200	199.983	8.68e-202	2.79	414	1156	0.0268	0.0749	97	3.82e-12	8.53e-09	8.79e-11	1.64	85.3	140	276	0.0251	0.507
Disease Ontology	DOID:1936	atherosclerosis	13	1.62e-202	201.79	3.63e-199	198.44	2.79e-200	2.61	493	1286	0.032	0.0834	149	3.76e-09	8.4e-06	5.64e-08	1.49	104	154	335	0.0276	0.46
Disease Ontology	DOID:2348	arteriosclerotic cardiovascular disease	14	1.64e-202	201.785	3.66e-199	198.437	2.61e-200	2.6	494	1287	0.032	0.0834	140	2.48e-09	5.54e-06	3.96e-08	1.49	104	155	336	0.0278	0.461
Disease Ontology	DOID:1428	endocrine pancreas disease	15	2.68e-199	198.572	5.99e-196	195.223	3.99e-197	1.82	1470	2684	0.0955	0.174	32	2.62e-21	5.86e-18	1.83e-19	1.48	276	407	893	0.073	0.456
Disease Ontology	DOID:28	endocrine system disease	16	6.65e-199	198.177	1.49e-195	194.827	9.29e-197	1.66	2100	3477	0.136	0.225	17	7.45e-25	1.67e-21	9.79e-23	1.42	403	572	1303	0.103	0.439
Disease Ontology	DOID:0050117	disease by infectious agent	17	5.85e-198	197.233	1.31e-194	193.883	7.69e-196	1.71	1870	3184	0.121	0.206	103	6.73e-12	1.5e-08	1.46e-10	1.26	437	553	1416	0.0992	0.391
Disease Ontology	DOID:4194	glucose metabolism disease	18	3.21e-195	194.493	7.17e-192	191.144	3.98e-193	1.8	1500	2702	0.0971	0.175	40	3.07e-20	6.87e-17	1.72e-18	1.46	281	410	911	0.0736	0.45
Disease Ontology	DOID:26	pancreas disease	19	1.93e-194	193.714	4.32e-191	190.365	2.28e-192	1.8	1510	2719	0.0981	0.176	38	8.31e-21	1.86e-17	4.89e-19	1.46	286	418	927	0.075	0.451
Disease Ontology	DOID:0050161	lower respiratory tract disease	20	2.52e-194	193.599	5.64e-191	190.249	2.82e-192	1.91	1230	2338	0.0795	0.152	82	1.86e-13	4.15e-10	5.06e-12	1.39	247	343	800	0.0615	0.429
Disease Ontology	DOID:6713	cerebrovascular disease	21	1.65e-193	192.783	3.7e-190	189.432	1.76e-191	2.54	509	1290	0.033	0.0836	74	5.21e-15	1.16e-11	1.57e-13	1.66	102	169	329	0.0303	0.514
Disease Ontology	DOID:1579	respiratory system disease	22	9.19e-192	191.037	2.05e-188	187.688	9.34e-190	1.87	1300	2431	0.0844	0.158	92	1.88e-12	4.2e-09	4.57e-11	1.35	277	374	898	0.0671	0.416
Disease Ontology	DOID:8577	ulcerative colitis	23	8.96e-190	189.048	2e-186	185.699	8.71e-188	3.4	238	811	0.0155	0.0526	193	1.51e-07	0.000337	1.74e-06	1.57	61.2	96	198	0.0172	0.485
Disease Ontology	DOID:3118	hepatobiliary disease	24	6.4e-186	185.194	1.43e-182	181.845	5.96e-184	1.97	1050	2074	0.0682	0.134	94	2.44e-12	5.46e-09	5.81e-11	1.38	231	319	747	0.0572	0.427
Disease Ontology	DOID:2349	arteriosclerosis	25	6.34e-185	184.198	1.42e-181	180.848	5.67e-183	2.44	542	1322	0.0351	0.0857	145	3.41e-09	7.62e-06	5.26e-08	1.47	112	164	361	0.0294	0.454
Disease Ontology	DOID:2868	arterial occlusive disease	26	6.94e-184	183.159	1.55e-180	179.81	5.97e-182	2.43	548	1330	0.0355	0.0862	159	6.51e-09	1.46e-05	9.16e-08	1.46	114	166	369	0.0298	0.45
Disease Ontology	DOID:0050013	carbohydrate metabolism disease	27	6.17e-183	182.21	1.38e-179	178.86	5.11e-181	1.76	1560	2740	0.101	0.178	44	1.02e-19	2.28e-16	5.18e-18	1.44	294	423	951	0.0759	0.445
Disease Ontology	DOID:74	hematopoietic system disease	28	1.79e-173	172.747	4e-170	169.398	1.43e-171	1.54	2520	3890	0.163	0.252	49	5.25e-19	1.17e-15	2.39e-17	1.32	504	665	1631	0.119	0.408
Disease Ontology	DOID:1289	neurodegenerative disease	29	2.46e-171	170.609	5.5e-168	167.26	1.9e-169	1.77	1430	2532	0.0927	0.164	106	9.43e-12	2.11e-08	1.99e-10	1.33	285	380	924	0.0682	0.411
Disease Ontology	DOID:197	glandular cell epithelial neoplasm	30	5.53e-166	165.257	1.24e-162	161.907	4.12e-164	1.49	2870	4268	0.186	0.277	8	3.56e-27	7.96e-24	9.95e-25	1.37	542	745	1755	0.134	0.425
Disease Ontology	DOID:850	lung disease	31	1.24e-162	161.907	2.78e-159	158.556	8.96e-161	1.84	1180	2170	0.0764	0.141	88	5e-13	1.12e-09	1.27e-11	1.39	239	331	772	0.0594	0.429
Disease Ontology	DOID:5247	liver fluke-related cholangiocarcinoma	32	1.92e-160	159.717	4.3e-157	156.367	1.34e-158	39.2	3.44	135	0.000223	0.00875	865	0.0954	1	0.247	3.24	0.618	2	2	0.000359	1
Disease Ontology	DOID:2531	hematologic cancer	33	2.06e-159	158.686	4.61e-156	155.336	1.4e-157	1.55	2290	3554	0.148	0.23	45	1.12e-19	2.49e-16	5.54e-18	1.35	439	594	1422	0.107	0.418
Disease Ontology	DOID:848	arthritis	34	1.8e-158	157.745	4.02e-155	154.396	1.18e-156	1.92	996	1910	0.0646	0.124	78	5.07e-14	1.13e-10	1.45e-12	1.45	196	284	634	0.051	0.448
Disease Ontology	DOID:75	lymphatic system disease	35	2.08e-158	157.682	4.65e-155	154.333	1.33e-156	1.69	1600	2699	0.104	0.175	56	1.44e-17	3.21e-14	5.74e-16	1.41	302	424	976	0.0761	0.434
Disease Ontology	DOID:7	disease of anatomical entity	36	4.01e-158	157.397	8.96e-155	154.048	2.49e-156	1.21	7940	9587	0.514	0.622	4	9.37e-34	2.09e-30	5.23e-31	1.19	1820	2176	5897	0.39	0.369
Disease Ontology	DOID:5844	myocardial infarction	37	1.87e-157	156.728	4.17e-154	153.38	1.13e-155	2.55	411	1047	0.0266	0.0679	134	1.57e-09	3.52e-06	2.63e-08	1.56	82.5	129	267	0.0231	0.483
Disease Ontology	DOID:2377	multiple sclerosis	38	1.85e-156	155.733	4.14e-153	152.383	1.09e-154	2.57	401	1028	0.026	0.0666	152	3.97e-09	8.87e-06	5.84e-08	1.52	91.5	139	296	0.0249	0.47
Disease Ontology	DOID:638	demyelinating disease of central nervous system	39	1.86e-155	154.73	4.16e-152	151.381	1.07e-153	2.56	403	1029	0.0261	0.0667	150	3.76e-09	8.41e-06	5.61e-08	1.52	93	141	301	0.0253	0.468
Disease Ontology	DOID:409	liver disease	40	2.21e-155	154.656	4.94e-152	151.306	1.24e-153	1.98	879	1738	0.057	0.113	128	3.97e-10	8.88e-07	6.94e-09	1.37	195	267	630	0.0479	0.424
Disease Ontology	DOID:157	epithelial carcinoma	41	5.18e-155	154.286	1.16e-151	150.936	2.83e-153	1.42	3330	4744	0.216	0.308	13	2.44e-25	5.46e-22	4.2e-23	1.33	641	851	2076	0.153	0.41
Disease Ontology	DOID:3342	bone inflammation disease	42	1.1e-154	153.959	2.45e-151	150.611	5.84e-153	1.88	1050	1972	0.0681	0.128	72	1.78e-15	3.97e-12	5.52e-14	1.46	206	302	668	0.0542	0.452
Disease Ontology	DOID:3937	malignant neoplasm of thorax	43	2.36e-152	151.627	5.27e-149	148.278	1.23e-150	1.5	2610	3901	0.169	0.253	14	2.85e-25	6.37e-22	4.55e-23	1.39	473	657	1532	0.118	0.429
Disease Ontology	DOID:417	autoimmune disease	44	3e-152	151.523	6.7e-149	148.174	1.52e-150	1.83	1150	2091	0.0743	0.136	83	1.96e-13	4.37e-10	5.27e-12	1.38	251	348	814	0.0624	0.428
Disease Ontology	DOID:4241	malignant neoplasm of breast	45	3.69e-152	151.433	8.24e-149	148.084	1.83e-150	1.5	2610	3898	0.169	0.253	15	3.34e-25	7.46e-22	4.98e-23	1.39	473	656	1530	0.118	0.429
Disease Ontology	DOID:5093	thoracic cancer	46	5.08e-151	150.294	1.14e-147	146.943	2.47e-149	1.49	2630	3916	0.17	0.254	12	2.39e-25	5.35e-22	4.46e-23	1.39	477	662	1545	0.119	0.428
Disease Ontology	DOID:120	female genital cancer	47	1.57e-150	149.804	3.51e-147	146.455	7.47e-149	1.77	1280	2256	0.0827	0.146	55	1.02e-17	2.27e-14	4.14e-16	1.46	243	355	788	0.0637	0.451
Disease Ontology	DOID:1281	female reproductive cancer	48	9.43e-150	149.025	2.11e-146	145.676	4.39e-148	1.81	1160	2104	0.0753	0.136	66	4.16e-16	9.29e-13	1.41e-14	1.45	224	326	726	0.0585	0.449
Disease Ontology	DOID:2213	hemorrhagic disease	49	3.6e-149	148.444	8.04e-146	145.095	1.64e-147	2.23	574	1281	0.0372	0.0831	146	3.48e-09	7.79e-06	5.33e-08	1.45	121	176	393	0.0316	0.448
Disease Ontology	DOID:1247	blood coagulation disease	50	6.54e-149	148.184	1.46e-145	144.836	2.92e-147	2.21	588	1301	0.0381	0.0843	135	1.59e-09	3.56e-06	2.64e-08	1.45	125	181	403	0.0325	0.449
HCASMC+TGFB (treatment specific regions, ranked by binomial P-value)
Ontology	ID	Desc	BinomRank	BinomP	NeglogBinomP	BinomBonfP	NeglogBonfBinoP	BinomFdrQ	RegionFoldEnrich	ExpRegions	ObsRegions	GenomeFrac	SetCov	HyperRank	HyperP	HyperBonfP	HyperFdrQ	GeneFoldEnrich	ExpGenes	ObsGenes	TotalGenes	GeneSetCov	TermCov
Mouse Phenotype	MP:0002080	prenatal lethality	1	6.36e-44	43.2	5.03e-40	39.2984	5.03e-40	2.31	108	250	0.213	0.493	1	3.75e-11	2.97e-07	2.97e-07	2.3	29.2	67	2041	0.26	0.0328
Mouse Phenotype	MP:0001614	abnormal blood vessel morphology	2	2.88e-39	38.5	2.28e-35	34.6421	1.14e-35	2.76	65.8	182	0.13	0.359	2	5.92e-10	4.68e-06	2.34e-06	2.82	15.2	43	1065	0.167	0.0404
Mouse Phenotype	MP:0005542	corneal vascularization	3	4.18e-32	31.4	3.31e-28	27.4802	1.1e-28	17.2	2.1	36	0.00413	0.071	30	7.76e-06	0.0614	0.00205	12.3	0.486	6	34	0.0233	0.176
Mouse Phenotype	MP:0005193	abnormal anterior eye segment morphology	4	1.33e-31	30.9	1.05e-27	26.9788	2.64e-28	3.74	28	105	0.0553	0.207	44	3.58e-05	0.284	0.00644	3	5.99	18	419	0.0698	0.043
Mouse Phenotype	MP:0001544	abnormal cardiovascular system physiology	5	7.58e-31	30.1	6e-27	26.2218	1.2e-27	2.32	81.5	189	0.161	0.373	3	2.69e-09	2.13e-05	7.11e-06	2.54	18.5	47	1295	0.182	0.0363
Mouse Phenotype	MP:0010140	phlebitis	6	1.33e-30	29.9	1.05e-26	25.9788	1.75e-27	692	0.0173	12	3.42e-05	0.0237	448	0.0143	1	0.253	69.9	0.0143	1	1	0.00388	1
Mouse Phenotype	MP:0009316	anal adenocarcinoma	6	1.33e-30	29.9	1.05e-26	25.9788	1.75e-27	692	0.0173	12	3.42e-05	0.0237	448	0.0143	1	0.253	69.9	0.0143	1	1	0.00388	1
Mouse Phenotype	MP:0001854	atrial endocarditis	6	1.33e-30	29.9	1.05e-26	25.9788	1.75e-27	692	0.0173	12	3.42e-05	0.0237	448	0.0143	1	0.253	69.9	0.0143	1	1	0.00388	1
Mouse Phenotype	MP:0009315	rectum adenocarcinoma	6	1.33e-30	29.9	1.05e-26	25.9788	1.75e-27	692	0.0173	12	3.42e-05	0.0237	448	0.0143	1	0.253	69.9	0.0143	1	1	0.00388	1
Mouse Phenotype	MP:0001857	pericarditis	10	4.4e-30	29.4	3.48e-26	25.4584	3.48e-27	626	0.0192	12	3.78e-05	0.0237	632	0.0284	1	0.356	35	0.0286	1	2	0.00388	0.5
Mouse Phenotype	MP:0005385	cardiovascular system phenotype	11	4.7e-30	29.3	3.72e-26	25.4295	3.39e-27	1.99	118	235	0.233	0.464	4	7.71e-09	6.1e-05	1.53e-05	2.12	28.7	61	2009	0.236	0.0304
Mouse Phenotype	MP:0001914	hemorrhage	12	5.13e-29	28.3	4.06e-25	24.3915	3.39e-26	3.32	33.5	111	0.066	0.219	31	8.25e-06	0.0653	0.00211	2.9	7.58	22	530	0.0853	0.0415
Mouse Phenotype	MP:0011816	decreased pre-pro B cell number	13	1.6e-28	27.8	1.27e-24	23.8962	9.76e-26	81.1	0.222	18	0.000438	0.0355	448	0.0143	1	0.253	69.9	0.0143	1	1	0.00388	1
Mouse Phenotype	MP:0010768	mortality/aging	14	2.31e-28	27.6	1.83e-24	23.7375	1.3e-25	1.59	211	334	0.416	0.659	12	9.43e-08	0.000747	6.22e-05	1.64	57.9	95	4046	0.368	0.0235
Mouse Phenotype	MP:0002128	abnormal blood circulation	15	2.63e-27	26.6	2.08e-23	22.6819	1.39e-24	2.87	44	126	0.0867	0.249	6	1.6e-08	0.000127	2.11e-05	3.23	9.28	30	649	0.116	0.0462
Mouse Phenotype	MP:0002127	abnormal cardiovascular system morphology	16	3.01e-27	26.5	2.38e-23	22.6234	1.49e-24	2.1	95.3	200	0.188	0.394	7	3e-08	0.000237	3.39e-05	2.25	22.7	51	1588	0.198	0.0321
Mouse Phenotype	MP:0001634	internal hemorrhage	17	1.11e-26	26	8.76e-23	22.0575	5.16e-24	4.25	18.4	78	0.0362	0.154	69	0.000138	1	0.0159	3.2	4.38	14	306	0.0543	0.0458
Mouse Phenotype	MP:0000259	abnormal vascular development	18	1.12e-26	25.9	8.9e-23	22.0506	4.94e-24	3	38.7	116	0.0762	0.229	17	3.85e-07	0.00305	0.000179	3.17	7.88	25	551	0.0969	0.0454
Mouse Phenotype	MP:0010769	abnormal survival	19	3.46e-26	25.5	2.74e-22	21.5622	1.44e-23	1.58	202	320	0.398	0.631	9	6.13e-08	0.000486	5.4e-05	1.68	54	91	3777	0.353	0.0241
Mouse Phenotype	MP:0001851	eye inflammation	20	5.38e-26	25.3	4.26e-22	21.3706	2.13e-23	9.5	4.21	40	0.00831	0.0789	220	0.00253	1	0.091	5.3	0.944	5	66	0.0194	0.0758
Mouse Phenotype	MP:0001852	conjunctivitis	21	7.13e-26	25.1	5.65e-22	21.248	2.69e-23	16.9	1.72	29	0.00339	0.0572	104	0.000553	1	0.0421	10.4	0.386	4	27	0.0155	0.148
Mouse Phenotype	MP:0009577	abnormal developmental vascular remodeling	22	7.86e-26	25.1	6.22e-22	21.2062	2.83e-23	9.04	4.53	41	0.00894	0.0809	319	0.00646	1	0.16	5.38	0.744	4	52	0.0155	0.0769
Mouse Phenotype	MP:0008762	embryonic lethality	23	8.58e-26	25.1	6.8e-22	21.1675	2.96e-23	2.2	80.5	177	0.159	0.349	8	5.85e-08	0.000463	5.79e-05	2.22	22.5	50	1573	0.194	0.0318
Mouse Phenotype	MP:0005397	hematopoietic system phenotype	24	8.93e-26	25	7.07e-22	21.1506	2.94e-23	1.99	105	209	0.207	0.412	83	0.000275	1	0.0263	1.62	32.1	52	2245	0.202	0.0232
Mouse Phenotype	MP:0000266	abnormal heart morphology	25	2.43e-25	24.6	1.93e-21	20.7144	7.71e-23	2.32	69	160	0.136	0.316	10	6.68e-08	0.000529	5.29e-05	2.55	15.3	39	1070	0.151	0.0364
Mouse Phenotype	MP:0003711	pathological neovascularization	26	4.59e-25	24.3	3.63e-21	20.4401	1.4e-22	8.62	4.76	41	0.00938	0.0809	28	4.65e-06	0.0368	0.00131	7.15	1.26	9	88	0.0349	0.102
Mouse Phenotype	MP:0001653	gastric necrosis	27	6.66e-25	24.2	5.27e-21	20.2782	1.95e-22	231	0.0519	12	0.000102	0.0237	632	0.0284	1	0.356	35	0.0286	1	2	0.00388	0.5
Mouse Phenotype	MP:0005048	thrombosis	28	7.29e-25	24.1	5.77e-21	20.2388	2.06e-22	8.21	5.11	42	0.0101	0.0828	41	2.48e-05	0.196	0.00479	5.83	1.54	9	108	0.0349	0.0833
Mouse Phenotype	MP:0003305	proctitis	29	8.39e-25	24.1	6.64e-21	20.1778	2.29e-22	227	0.0529	12	0.000104	0.0237	760	0.0423	1	0.441	23.3	0.0429	1	3	0.00388	0.333
Mouse Phenotype	MP:0005387	immune system phenotype	30	2.94e-24	23.5	2.33e-20	19.6326	7.76e-22	1.85	124	229	0.245	0.452	151	0.00118	1	0.0618	1.49	38.4	57	2684	0.221	0.0212
Mouse Phenotype	MP:0008823	abnormal interventricular septum morphology	31	1.01e-23	23	7.99e-20	19.0975	2.58e-21	8.21	4.87	40	0.00961	0.0789	58	9.47e-05	0.75	0.0129	8.07	0.744	6	52	0.0233	0.115
Mouse Phenotype	MP:0006208	lethality throughout fetal growth and development	32	3.34e-23	22.5	2.64e-19	18.5784	8.26e-21	2.99	34.1	102	0.0673	0.201	25	3e-06	0.0238	0.000952	3.2	6.56	21	459	0.0814	0.0458
Mouse Phenotype	MP:0003888	liver hemorrhage	33	3.95e-23	22.4	3.13e-19	18.5045	9.48e-21	13.4	2.17	29	0.00428	0.0572	1282	0.0979	1	0.605	3.78	0.529	2	37	0.00775	0.0541
Mouse Phenotype	MP:0001823	thymus hypoplasia	34	6.84e-23	22.2	5.41e-19	18.2668	1.59e-20	5.21	10.6	55	0.0208	0.108	159	0.00131	1	0.065	3.44	2.62	9	183	0.0349	0.0492
Mouse Phenotype	MP:0010418	perimembraneous ventricular septal defect	35	8.12e-23	22.1	6.43e-19	18.1918	1.84e-20	8.03	4.86	39	0.00958	0.0769	120	0.000721	1	0.0476	6.99	0.715	5	50	0.0194	0.1
Mouse Phenotype	MP:0009697	abnormal copulation	36	1.71e-22	21.8	1.36e-18	17.8665	3.77e-20	18.4	1.31	24	0.00258	0.0473	185	0.00169	1	0.0725	12.3	0.243	3	17	0.0116	0.176
Mouse Phenotype	MP:0010127	hypervolemia	37	1.93e-22	21.7	1.53e-18	17.8153	4.14e-20	144	0.0834	12	0.000165	0.0237	760	0.0423	1	0.441	23.3	0.0429	1	3	0.00388	0.333
Mouse Phenotype	MP:0001310	abnormal conjunctiva morphology	38	2.29e-22	21.6	1.82e-18	17.7399	4.78e-20	12.5	2.32	29	0.00457	0.0572	183	0.00168	1	0.0727	7.77	0.515	4	36	0.0155	0.111
Mouse Phenotype	MP:0002773	decreased circulating luteinizing hormone level	39	4.75e-22	21.3	3.76e-18	17.4248	9.64e-20	16.2	1.55	25	0.00305	0.0493	84	0.000292	1	0.0275	12.2	0.329	4	23	0.0155	0.174
Mouse Phenotype	MP:0010348	increased pancreatic islet cell carcinoma incidence	40	5.52e-22	21.3	4.37e-18	17.3595	1.09e-19	132	0.0911	12	0.00018	0.0237	897	0.056	1	0.494	17.5	0.0572	1	4	0.00388	0.25
Mouse Phenotype	MP:0010770	preweaning lethality	41	6.96e-22	21.2	5.51e-18	17.2588	1.34e-19	1.58	182	288	0.359	0.568	14	1.29e-07	0.00102	7.31e-05	1.74	46.6	81	3259	0.314	0.0249
Mouse Phenotype	MP:0000219	increased neutrophil cell number	42	6.97e-22	21.2	5.52e-18	17.2581	1.31e-19	5.63	8.7	49	0.0172	0.0966	244	0.00315	1	0.102	3.29	2.43	8	170	0.031	0.0471
Mouse Phenotype	MP:0005022	abnormal immature B cell morphology	43	1.09e-21	21	8.62e-18	17.0645	2e-19	4.9	11.2	55	0.0221	0.108	579	0.0235	1	0.321	2.48	2.82	7	197	0.0271	0.0355
Mouse Phenotype	MP:0005592	abnormal vascular smooth muscle morphology	44	1.28e-21	20.9	1.01e-17	16.9957	2.31e-19	6.71	6.26	42	0.0124	0.0828	97	0.000455	1	0.0372	5.1	1.37	7	96	0.0271	0.0729
Mouse Phenotype	MP:0005621	abnormal cell physiology	45	1.6e-21	20.8	1.27e-17	16.8962	2.81e-19	1.66	156	259	0.308	0.511	46	4.48e-05	0.355	0.00771	1.59	42.9	68	2997	0.264	0.0227
Mouse Phenotype	MP:0012096	decreased Reichert's membrane thickness	46	1.63e-21	20.8	1.29e-17	16.8894	2.81e-19	89.1	0.146	13	0.000288	0.0256	112	0.000605	1	0.0428	46.6	0.0429	2	3	0.00775	0.667
Mouse Phenotype	MP:0006207	embryonic lethality during organogenesis	47	2.38e-21	20.6	1.88e-17	16.7258	4.01e-19	2.41	53.5	129	0.106	0.254	5	1.17e-08	9.23e-05	1.85e-05	2.87	12.5	36	877	0.14	0.041
Mouse Phenotype	MP:0009022	abnormal brain meninges morphology	48	5.36e-21	20.3	4.25e-17	16.3716	8.85e-19	21	1	21	0.00198	0.0414	470	0.0143	1	0.241	10.8	0.186	2	13	0.00775	0.154
Mouse Phenotype	MP:0005384	cellular phenotype	49	5.47e-21	20.3	4.33e-17	16.3635	8.83e-19	1.64	158	260	0.312	0.513	53	5.86e-05	0.464	0.00876	1.57	44.1	69	3081	0.267	0.0224
Mouse Phenotype	MP:0004041	increased susceptibility to kidney reperfusion injury	50	5.61e-21	20.3	4.44e-17	16.3526	8.88e-19	63	0.222	14	0.000438	0.0276	233	0.00294	1	0.1	23.3	0.0858	2	6	0.00775	0.333
#Boldface highlights cardiovascular or vascular smooth muscle related phenotypes
