# Supplementary material for: Integrative functional genomics identifies regulatory mechanisms at coronary artery disease loci
Source: Nat Commun. 2016 Jul 8;7:12092. doi: 10.1038/ncomms12092 (PMC4941121; doi:10.1038/ncomms12092)
Supplement: Supplementary Data 2 — Functional association network (FAN) of highly connected intermediate genes using protein-protein interaction databases. [file ncomms12092-s3.xlsx]

## Sheet: Sheet1
Supplementary Data 2. Functional association network (FAN) of highly connected intermediate genes using protein-protein interaction databases.
Significance of Intermediates (ranked by z-score)
Gene name	Links	Links in bkgd	Links to seed	Links in subnetwork	z-score
PRDM16	3	65092	2	209	20.3124
ZEB1	9	65092	2	209	11.6139
GLI3	12	65092	2	209	10.0087
LPL	17	65092	2	209	8.34021
TGM2	23	65092	2	209	7.0993
SNW1	23	65092	2	209	7.0993
PPP2R1A	32	65092	2	209	5.92842
PABPC1	32	65092	2	209	5.92842
DAB2	36	65092	2	209	5.55154
BRCA2	37	65092	2	209	5.46667
RBL1	43	65092	2	209	5.01902
CDK4	43	65092	2	209	5.01902
SMAD5	44	65092	2	209	4.9531
SIN3A	112	65092	3	209	4.41009
CTBP1	57	65092	2	209	4.25405
FLNA	75	65092	2	209	3.59063
PML	76	65092	2	209	3.56042
SKIL	78	65092	2	209	3.50162
KAT2B	89	65092	2	209	3.21192
XRCC6	91	65092	2	209	3.16453
KAT5	92	65092	2	209	3.14136
ACTB	100	65092	2	209	2.96769
PTPN6	100	65092	2	209	2.96769
CREBBP	208	65092	3	209	2.85833
MYC	110	65092	2	209	2.77546
SMAD1	115	65092	2	209	2.68799
EP300	235	65092	3	209	2.58916
JUN	143	65092	2	209	2.27762
HDAC2	143	65092	2	209	2.27762
RB1	146	65092	2	209	2.24001
ATXN1	148	65092	2	209	2.21549
HDAC1	303	65092	3	209	2.05848
SMAD4	166	65092	2	209	2.01264
MAPK1	169	65092	2	209	1.9816
SMAD2	213	65092	2	209	1.59399
CTNNB1	241	65092	2	209	1.39617
SRC	292	65092	2	209	1.09901
UBC	499	65092	2	209	0.31477
#Boldface indicates putative SMAD3 protein-protein interaction binding partners
