# Supplementary material for: Integrative functional genomics identifies regulatory mechanisms at coronary artery disease loci
Source: Nat Commun. 2016 Jul 8;7:12092. doi: 10.1038/ncomms12092 (PMC4941121; doi:10.1038/ncomms12092)
Supplement: Supplementary Data 3 — Complete list of candidate CAD-associated regulatory SNPs including LD SNPs. [file ncomms12092-s4.xlsx]

## Sheet: Sheet1
Supplementary Data 3. Complete list of candidate CAD-associated regulatory SNPs including LD SNPs.
(sorted by hg19 genomic coordinates)
Chr	Start	End	SNP
chr1	2152804	2152805	rs590367
chr1	2153428	2153429	rs263533
chr1	2153976	2153977	rs263532
chr1	2154559	2154560	rs377599
chr1	2157009	2157010	rs262680
chr1	2159075	2159076	rs696094
chr1	2159652	2159653	rs262679
chr1	2163364	2163365	rs263526
chr1	2167587	2167588	rs263535
chr1	2168859	2168860	rs4648818
chr1	2172202	2172203	rs10797416
chr1	2173614	2173615	rs10910036
chr1	2174140	2174141	rs10910037
chr1	2176945	2176946	rs260508
chr1	2179056	2179057	rs12136830
chr1	2179337	2179338	rs12138597
chr1	2182808	2182809	rs12040414
chr1	2184977	2184978	rs7547453
chr1	2190264	2190265	rs4648627
chr1	2192432	2192433	rs60635488
chr1	2193350	2193351	rs4648628
chr1	55268627	55268628	rs11206510
chr1	56688181	56688182	rs6421496
chr1	56710806	56710807	rs6588634
chr1	56711946	56711947	rs1815487
chr1	56713502	56713503	rs6588635
chr1	56718254	56718255	rs72664303
chr1	56720878	56720879	rs72664304
chr1	56725338	56725339	rs55694910
chr1	56735409	56735410	rs17114036
chr1	56736215	56736216	rs72664318
chr1	56738252	56738253	rs9970807
chr1	56738938	56738939	rs17114046
chr1	56743006	56743007	rs56186267
chr1	56744941	56744942	rs72664324
chr1	56752810	56752811	rs72664332
chr1	56759221	56759222	rs55869368
chr1	56759566	56759567	rs72664335
chr1	56761139	56761140	rs56348932
chr1	56763341	56763342	rs72664341
chr1	56764478	56764479	rs56322312
chr1	56768779	56768780	rs4634932
chr1	56777005	56777006	rs72664354
chr1	56781366	56781367	rs2404715
chr1	56788719	56788720	rs56170783
chr1	88892080	88892081	rs10754323
chr1	88896031	88896032	rs6699417
chr1	88898505	88898506	rs6428475
chr1	88898593	88898594	rs6428476
chr1	88906400	88906401	rs10754252
chr1	88909085	88909086	rs2046888
chr1	88910047	88910048	rs4457557
chr1	88910193	88910194	rs1490738
chr1	88911629	88911630	rs7551732
chr1	88915337	88915338	rs10922477
chr1	88916641	88916642	rs10922478
chr1	88916844	88916845	rs1565497
chr1	88917291	88917292	rs1565498
chr1	88918822	88918823	rs12145922
chr1	88919440	88919441	rs1002436
chr1	88921091	88921092	rs7518750
chr1	88921381	88921382	rs3806340
chr1	109579760	109579761	rs4268379
chr1	109589976	109589977	rs10776804
chr1	109618715	109618716	rs7528419
chr1	109619113	109619114	rs12740374
chr1	109619361	109619362	rs660240
chr1	109619829	109619830	rs629301
chr1	109620053	109620054	rs646776
chr1	109622830	109622831	rs583104
chr1	109623034	109623035	rs602633
chr1	109623666	109623667	rs1277930
chr1	109623689	109623690	rs599839
chr1	109638946	109638947	rs57607242
chr1	109639787	109639788	rs12127701
chr1	109640441	109640442	rs629001
chr1	109641419	109641420	rs7515901
chr1	115545972	115545973	rs12120548
chr1	115545984	115545985	rs12123183
chr1	115546390	115546391	rs72697997
chr1	115546633	115546634	rs72697998
chr1	115546716	115546717	rs72697999
chr1	115546747	115546748	rs72698000
chr1	115546780	115546781	rs113872324
chr1	115547095	115547096	rs56202008
chr1	115547277	115547278	rs12403111
chr1	115547634	115547635	rs12403400
chr1	115552818	115552819	rs72699509
chr1	115555005	115555006	rs11806316
chr1	115575566	115575567	rs72699519
chr1	115577292	115577293	rs1294379
chr1	115578113	115578114	rs1343322
chr1	115583106	115583107	rs11802268
chr1	115583926	115583927	rs12143063
chr1	148809752	148809753	rs11204666
chr1	148937868	148937869	rs17658503
chr1	152662570	152662571	rs6689306
chr1	152666639	152666640	rs4845618
chr1	152666944	152666945	rs6687726
chr1	152668596	152668597	rs6694817
chr1	152670960	152670961	rs7549250
chr1	152671004	152671005	rs7549338
chr1	152671030	152671031	rs7553796
chr1	152671682	152671683	rs4845619
chr1	152673164	152673165	rs59632925
chr1	152674964	152674965	rs4845371
chr1	152675724	152675725	rs6667434
chr1	152677579	152677580	rs4553185
chr1	152683668	152683669	rs11265612
chr1	152688691	152688692	rs4845625
chr1	152692721	152692722	rs6689393
chr1	167357336	167357337	rs3766039
chr1	167358090	167358091	rs3753292
chr1	167358747	167358748	rs4656648
chr1	167359100	167359101	rs3766042
chr1	167359457	167359458	rs12565665
chr1	167360022	167360023	rs10919064
chr1	167360181	167360182	rs10919065
chr1	167360300	167360301	rs7540067
chr1	167360386	167360387	rs7517394
chr1	167360724	167360725	rs968304
chr1	167361083	167361084	rs1892094
chr1	167361706	167361707	rs6427178
chr1	167362742	167362743	rs12028817
chr1	167362743	167362744	rs10919066
chr1	167363680	167363681	rs10919068
chr1	167363681	167363682	rs72706958
chr1	167363732	167363733	rs12128513
chr1	167363789	167363790	rs12128543
chr1	167364165	167364166	rs3766044
chr1	167365685	167365686	rs1200157
chr1	167366793	167366794	rs2901029
chr1	167366865	167366866	rs79518434
chr1	167369819	167369820	rs1200160
chr1	167380505	167380506	rs4656180
chr1	167381758	167381759	rs12084793
chr1	167382370	167382371	rs2143287
chr1	167382457	167382458	rs10919075
chr1	167382480	167382481	rs2179491
chr1	167382641	167382642	rs12082618
chr1	167382974	167382975	rs12082810
chr1	167383070	167383071	rs10919076
chr1	167383201	167383202	rs12145897
chr1	167383325	167383326	rs12145939
chr1	167384506	167384507	rs17349271
chr1	167384932	167384933	rs12089118
chr1	167385578	167385579	rs12086983
chr1	167387055	167387056	rs745922
chr1	167387071	167387072	rs745921
chr1	167388355	167388356	rs12140967
chr1	167388492	167388493	rs1320968
chr1	167388878	167388879	rs1358712
chr1	167389099	167389100	rs2420010
chr1	167389489	167389490	rs9887854
chr1	167389557	167389558	rs9887857
chr1	167389670	167389671	rs9887903
chr1	167389847	167389848	rs10800406
chr1	167389890	167389891	rs10800407
chr1	167390216	167390217	rs12758208
chr1	167390505	167390506	rs12143131
chr1	167390833	167390834	rs12745732
chr1	167391026	167391027	rs17345170
chr1	167391263	167391264	rs12354315
chr1	167391344	167391345	rs35133990
chr1	167392419	167392420	rs1419323
chr1	167392835	167392836	rs12741323
chr1	167393025	167393026	rs3766053
chr1	167393182	167393183	rs3766054
chr1	167393480	167393481	rs3766055
chr1	167394156	167394157	rs7529937
chr1	167394215	167394216	rs7552484
chr1	167395288	167395289	rs958581
chr1	167395775	167395776	rs12744184
chr1	167395895	167395896	rs12744341
chr1	167396180	167396181	rs12724802
chr1	167396306	167396307	rs12744655
chr1	167396911	167396912	rs12143965
chr1	167397249	167397250	rs12144832
chr1	167397357	167397358	rs67485965
chr1	167398174	167398175	rs12755385
chr1	167398523	167398524	rs12736110
chr1	167398756	167398757	rs17345184
chr1	167398858	167398859	rs12562404
chr1	167399178	167399179	rs12564596
chr1	167399698	167399699	rs12127613
chr1	167400021	167400022	rs12120007
chr1	167400560	167400561	rs4656654
chr1	167401669	167401670	rs12124144
chr1	167401819	167401820	rs12124168
chr1	167402530	167402531	rs4656655
chr1	167403428	167403429	rs932394
chr1	167404077	167404078	rs12735503
chr1	167404313	167404314	rs12072226
chr1	167404423	167404424	rs12057856
chr1	167404651	167404652	rs10919082
chr1	167404931	167404932	rs4656656
chr1	167404942	167404943	rs4656657
chr1	167405492	167405493	rs3737681
chr1	167406175	167406176	rs7541564
chr1	167406335	167406336	rs7541675
chr1	167406729	167406730	rs10919083
chr1	167406903	167406904	rs35631014
chr1	167406938	167406939	rs35774511
chr1	167407039	167407040	rs34250651
chr1	167407120	167407121	rs34975352
chr1	167407168	167407169	rs12065884
chr1	167407221	167407222	rs61806190
chr1	167407307	167407308	rs12076469
chr1	167408424	167408425	rs6695252
chr1	167408468	167408469	rs6695177
chr1	167409020	167409021	rs12120493
chr1	167409481	167409482	rs10919084
chr1	167409818	167409819	rs3766059
chr1	167410547	167410548	rs12125921
chr1	167410744	167410745	rs12125985
chr1	167411858	167411859	rs3766060
chr1	167413059	167413060	rs17349439
chr1	167413195	167413196	rs61806208
chr1	167413997	167413998	rs1830495
chr1	167415007	167415008	rs10919086
chr1	167415575	167415576	rs11802117
chr1	167415739	167415740	rs12756799
chr1	167415883	167415884	rs3820055
chr1	167415902	167415903	rs3820056
chr1	167415926	167415927	rs3766061
chr1	167416877	167416878	rs4656658
chr1	167416957	167416958	rs12067018
chr1	167417080	167417081	rs12067072
chr1	167417158	167417159	rs12083287
chr1	167418263	167418264	rs12747242
chr1	167419208	167419209	rs2032044
chr1	167419212	167419213	rs12753816
chr1	167419765	167419766	rs12075832
chr1	167419851	167419852	rs12071277
chr1	167420398	167420399	rs17349467
chr1	167420952	167420953	rs3766062
chr1	167421480	167421481	rs4656659
chr1	167422245	167422246	rs12127305
chr1	167425204	167425205	rs3766065
chr1	167427276	167427277	rs3766066
chr1	167427567	167427568	rs3766067
chr1	167428139	167428140	rs3766069
chr1	167428404	167428405	rs3766071
chr1	167429054	167429055	rs2179492
chr1	167429202	167429203	rs909931
chr1	167429227	167429228	rs909930
chr1	167429486	167429487	rs909929
chr1	167429867	167429868	rs4140540
chr1	167430681	167430682	rs10800410
chr1	167430762	167430763	rs10800411
chr1	167430804	167430805	rs12728614
chr1	167430982	167430983	rs10919090
chr1	167431890	167431891	rs2040446
chr1	167433255	167433256	rs12129969
chr1	167434215	167434216	rs12724863
chr1	167435312	167435313	rs7521964
chr1	167435989	167435990	rs10919094
chr1	167436109	167436110	rs12568636
chr1	167436259	167436260	rs10800412
chr1	167436876	167436877	rs12736723
chr1	167437307	167437308	rs4656660
chr1	167438105	167438106	rs7547686
chr1	167439003	167439004	rs12084549
chr1	167441977	167441978	rs12080100
chr1	167442089	167442090	rs61806242
chr1	167442105	167442106	rs12081283
chr1	167442891	167442892	rs7516097
chr1	167443401	167443402	rs3753297
chr1	167443680	167443681	rs3753300
chr1	167445232	167445233	rs1936533
chr1	167445513	167445514	rs4656661
chr1	167445540	167445541	rs10800413
chr1	167445674	167445675	rs4656662
chr1	167446567	167446568	rs6704482
chr1	167446926	167446927	rs3766077
chr1	167448177	167448178	rs10800415
chr1	167448536	167448537	rs12121395
chr1	167448692	167448693	rs12140995
chr1	167449093	167449094	rs12141151
chr1	167449193	167449194	rs12141917
chr1	167449669	167449670	rs12739920
chr1	167450009	167450010	rs10800418
chr1	167452056	167452057	rs11808938
chr1	167452238	167452239	rs11809256
chr1	167455110	167455111	rs12122348
chr1	167455715	167455716	rs4445529
chr1	167456010	167456011	rs10800419
chr1	167456210	167456211	rs12116551
chr1	167456837	167456838	rs10919099
chr1	167457074	167457075	rs12143963
chr1	167457196	167457197	rs6688038
chr1	167457823	167457824	rs10919101
chr1	167457855	167457856	rs2420012
chr1	167458092	167458093	rs12144230
chr1	167458734	167458735	rs12145969
chr1	167459384	167459385	rs4656664
chr1	167460177	167460178	rs4656665
chr1	167460366	167460367	rs4656666
chr1	167461779	167461780	rs61806244
chr1	167464057	167464058	rs72700019
chr1	167465807	167465808	rs12145193
chr1	167465955	167465956	rs6679084
chr1	167466049	167466050	rs6703463
chr1	167466735	167466736	rs10800420
chr1	167467224	167467225	rs12117362
chr1	167467294	167467295	rs12125057
chr1	167467496	167467497	rs12143790
chr1	167468191	167468192	rs2157597
chr1	167468362	167468363	rs10800421
chr1	167468557	167468558	rs12126266
chr1	167469305	167469306	rs35458577
chr1	167469308	167469309	rs35447001
chr1	167470317	167470318	rs2300159
chr1	167471264	167471265	rs12741540
chr1	167472326	167472327	rs12751062
chr1	167473985	167473986	rs7519279
chr1	167476128	167476129	rs12059281
chr1	167477143	167477144	rs4656667
chr1	167477363	167477364	rs4656668
chr1	167478211	167478212	rs4656669
chr1	167478919	167478920	rs12120960
chr1	167479525	167479526	rs61808870
chr1	167479708	167479709	rs10919106
chr1	167479918	167479919	rs10919107
chr1	167480484	167480485	rs12066426
chr1	167480852	167480853	rs2012763
chr1	167481220	167481221	rs12117559
chr1	167483496	167483497	rs12130858
chr1	167483561	167483562	rs12123168
chr1	167484265	167484266	rs12724093
chr1	167484451	167484452	rs61808871
chr1	167486811	167486812	rs12736817
chr1	167487044	167487045	rs11802143
chr1	167487396	167487397	rs12740501
chr1	167514510	167514511	rs12084957
chr1	167515276	167515277	rs35375125
chr1	167516040	167516041	rs12731520
chr1	167516088	167516089	rs114299972
chr1	167516112	167516113	rs12751571
chr1	167517615	167517616	rs115050453
chr1	167520508	167520509	rs12739337
chr1	167520608	167520609	rs12092528
chr1	167521644	167521645	rs12733626
chr1	167522965	167522966	rs71635617
chr1	167522973	167522974	rs2420015
chr1	167523125	167523126	rs4589164
chr1	167524374	167524375	rs10442644
chr1	167524930	167524931	rs12121994
chr1	167525838	167525839	rs12145146
chr1	167526120	167526121	rs12145226
chr1	167526657	167526658	rs12142784
chr1	167527980	167527981	rs2420016
chr1	167528707	167528708	rs35393101
chr1	167530238	167530239	rs34408435
chr1	167530282	167530283	rs12743588
chr1	167531111	167531112	rs12745978
chr1	167531540	167531541	rs12143193
chr1	167532176	167532177	rs35539429
chr1	167532188	167532189	rs72700059
chr1	167532681	167532682	rs12751407
chr1	167534701	167534702	rs12116683
chr1	167535633	167535634	rs3766090
chr1	167536243	167536244	rs12118645
chr1	167536315	167536316	rs12121185
chr1	167536365	167536366	rs12117884
chr1	167536864	167536865	rs12129132
chr1	167536927	167536928	rs12121346
chr1	167537617	167537618	rs12740040
chr1	167537644	167537645	rs61808940
chr1	167537932	167537933	rs72700067
chr1	167537941	167537942	rs60486111
chr1	167540432	167540433	rs12125501
chr1	167542254	167542255	rs12118611
chr1	167549816	167549817	rs12129567
chr1	167553049	167553050	rs35271076
chr1	167555735	167555736	rs35220898
chr1	167569371	167569372	rs71523142
chr1	167591751	167591752	rs12140572
chr1	167592435	167592436	rs61806989
chr1	167599522	167599523	rs17349579
chr1	167603241	167603242	rs4656671
chr1	167604670	167604671	rs7527703
chr1	167632700	167632701	rs1014965
chr1	167636960	167636961	rs4656182
chr1	167648575	167648576	rs116811466
chr1	167652490	167652491	rs12119443
chr1	167655818	167655819	rs4656677
chr1	167656700	167656701	rs4656678
chr1	167657581	167657582	rs35107735
chr1	167667404	167667405	rs7542751
chr1	167668093	167668094	rs7522896
chr1	167672793	167672794	rs12143708
chr1	167675433	167675434	rs35579018
chr1	167675500	167675501	rs34202538
chr1	167678690	167678691	rs12119479
chr1	167680017	167680018	rs12124049
chr1	167681752	167681753	rs12730053
chr1	167684109	167684110	rs7546347
chr1	167685323	167685324	rs12121891
chr1	167688381	167688382	rs4656680
chr1	167689538	167689539	rs17577184
chr1	167694106	167694107	rs722145
chr1	167697842	167697843	rs12128350
chr1	167703227	167703228	rs6692649
chr1	198856436	198856437	rs3806361
chr1	198858898	198858899	rs2808248
chr1	198858986	198858987	rs7521550
chr1	198859170	198859171	rs2808250
chr1	198861896	198861897	rs10399615
chr1	198862827	198862828	rs10919990
chr1	198862968	198862969	rs10919991
chr1	198863229	198863230	rs2809344
chr1	198863600	198863601	rs7529962
chr1	198874089	198874090	rs10919992
chr1	198887858	198887859	rs12041320
chr1	198905285	198905286	rs11588318
chr1	198905470	198905471	rs6661240
chr1	198905779	198905780	rs6688581
chr1	198906306	198906307	rs3806358
chr1	198907415	198907416	rs6656619
chr1	198907554	198907555	rs6668291
chr1	198909108	198909109	rs10494821
chr1	198910008	198910009	rs4311922
chr1	198910028	198910029	rs12076877
chr1	198910029	198910030	rs4447009
chr1	198910077	198910078	rs4265457
chr1	198910461	198910462	rs6667172
chr1	198911968	198911969	rs7527499
chr1	198912270	198912271	rs6427838
chr1	198912696	198912697	rs6700559
chr1	198913399	198913400	rs12061346
chr1	198913994	198913995	rs7533971
chr1	198914933	198914934	rs10919998
chr1	198915192	198915193	rs10800720
chr1	198915754	198915755	rs4072552
chr1	198915787	198915788	rs4072553
chr1	198918171	198918172	rs10920001
chr1	198921410	198921411	rs6427840
chr1	198922309	198922310	rs7542840
chr1	198923610	198923611	rs7524025
chr1	198923771	198923772	rs7526365
chr1	198923776	198923777	rs7526367
chr1	198924061	198924062	rs7526482
chr1	198924280	198924281	rs7526853
chr1	198925018	198925019	rs61825137
chr1	198926478	198926479	rs7545177
chr1	198928285	198928286	rs7539646
chr1	198928719	198928720	rs7519383
chr1	198928838	198928839	rs7542210
chr1	198929140	198929141	rs12141497
chr1	198929148	198929149	rs12126708
chr1	198930297	198930298	rs10920008
chr1	198930925	198930926	rs7526031
chr1	198931508	198931509	rs35656526
chr1	198954410	198954411	rs12730151
chr1	198963224	198963225	rs35796457
chr1	198963268	198963269	rs34674691
chr1	198964909	198964910	rs2029751
chr1	198965220	198965221	rs4554747
chr1	198970164	198970165	rs6660197
chr1	198976809	198976810	rs7520780
chr1	198978247	198978248	rs72746845
chr1	198984309	198984310	rs12747799
chr1	198985809	198985810	rs35045998
chr1	198990632	198990633	rs56255908
chr1	198991786	198991787	rs35687916
chr1	198998179	198998180	rs16847180
chr1	198998578	198998579	rs16847183
chr1	199005960	199005961	rs16847193
chr1	199011838	199011839	rs12747569
chr1	199015544	199015545	rs6658596
chr1	199015783	199015784	rs10494818
chr1	199023823	199023824	rs66893025
chr1	199028429	199028430	rs12729842
chr1	199031481	199031482	rs16847224
chr1	199040170	199040171	rs12748010
chr1	199045767	199045768	rs35442900
chr1	199046956	199046957	rs12756996
chr1	199047043	199047044	rs12736722
chr1	199049527	199049528	rs66769776
chr1	199049572	199049573	rs66530521
chr1	199049776	199049777	rs72746858
chr1	199050434	199050435	rs72746859
chr1	199051953	199051954	rs34596352
chr1	199052853	199052854	rs115714635
chr1	199061806	199061807	rs35755401
chr1	199066704	199066705	rs16847251
chr1	199067651	199067652	rs12736176
chr1	199069524	199069525	rs12760892
chr1	199078388	199078389	rs12742404
chr1	199080315	199080316	rs66530019
chr1	199082550	199082551	rs12735702
chr1	199087520	199087521	rs16847267
chr1	199088547	199088548	rs2275194
chr1	199090121	199090122	rs16830092
chr1	199090731	199090732	rs2275193
chr1	199090809	199090810	rs2275192
chr1	199093018	199093019	rs2292095
chr1	199093392	199093393	rs2292096
chr1	199094261	199094262	rs16847284
chr1	199094429	199094430	rs12733378
chr1	199095982	199095983	rs3753953
chr1	199095983	199095984	rs72746876
chr1	199097066	199097067	rs12731136
chr1	199097613	199097614	rs6661980
chr1	199099840	199099841	rs7526103
chr1	199100272	199100273	rs7514501
chr1	199100618	199100619	rs6427860
chr1	199102213	199102214	rs12748136
chr1	199106518	199106519	rs34893530
chr1	199107090	199107091	rs12756886
chr1	200054563	200054564	rs2678210
chr1	200064158	200064159	rs2644109
chr1	200067134	200067135	rs2678204
chr1	200067491	200067492	rs2820295
chr1	200067634	200067635	rs2494114
chr1	200068675	200068676	rs2644111
chr1	200072729	200072730	rs2644112
chr1	200074399	200074400	rs2644119
chr1	200075092	200075093	rs2459761
chr1	200076541	200076542	rs903678
chr1	200077030	200077031	rs2644122
chr1	200078384	200078385	rs2820316
chr1	200085252	200085253	rs2644107
chr1	200088066	200088067	rs1400875
chr1	200092963	200092964	rs2172935
chr1	200093105	200093106	rs2132363
chr1	200099487	200099488	rs2494115
chr1	200101567	200101568	rs2820309
chr1	200104730	200104731	rs2820310
chr1	200108099	200108100	rs2820311
chr1	200112198	200112199	rs8024
chr1	200116680	200116681	rs1517810
chr1	200122879	200122880	rs2644135
chr1	200127249	200127250	rs2250377
chr1	200131453	200131454	rs2644114
chr1	200132386	200132387	rs8028
chr1	200135880	200135881	rs2820312
chr1	200136844	200136845	rs2820313
chr1	200138832	200138833	rs2820314
chr1	200138887	200138888	rs2820315
chr1	200145160	200145161	rs2820317
chr1	200145243	200145244	rs2820318
chr1	200145273	200145274	rs2820319
chr1	200146919	200146920	rs2820321
chr1	200146923	200146924	rs2820322
chr1	200147907	200147908	rs2644121
chr1	200148710	200148711	rs2819346
chr1	200149783	200149784	rs2820323
chr1	200150911	200150912	rs2819347
chr1	200151575	200151576	rs2819348
chr1	200151649	200151650	rs2819349
chr1	200151780	200151781	rs2819351
chr1	200154080	200154081	rs4950743
chr1	201818811	201818812	rs2678210
chr1	201828406	201828407	rs2644109
chr1	201831382	201831383	rs2678204
chr1	201831739	201831740	rs2820295
chr1	201831882	201831883	rs2494114
chr1	201832923	201832924	rs2644111
chr1	201836977	201836978	rs2644112
chr1	201838647	201838648	rs2644119
chr1	201839340	201839341	rs2459761
chr1	201840789	201840790	rs903678
chr1	201841278	201841279	rs2644122
chr1	201842632	201842633	rs2820316
chr1	201846725	201846726	rs3951628
chr1	201849500	201849501	rs2644107
chr1	201852314	201852315	rs1400875
chr1	201856669	201856672	rs145657297
chr1	201857211	201857212	rs2172935
chr1	201857353	201857354	rs2132363
chr1	201861118	201861119	rs2254614
chr1	201863735	201863736	rs2494115
chr1	201868978	201868979	rs2820310
chr1	201872347	201872348	rs2820311
chr1	201876446	201876447	rs8024
chr1	201880928	201880929	rs1517810
chr1	201882363	201882364	rs2644134
chr1	201891497	201891498	rs2250377
chr1	201895701	201895702	rs2644114
chr1	201896634	201896635	rs8028
chr1	201900128	201900129	rs2820312
chr1	201901092	201901093	rs2820313
chr1	201901954	201901957	rs201603952
chr1	201901964	201901966	rs72310529
chr1	201903080	201903081	rs2820314
chr1	201903135	201903136	rs2820315
chr1	201909408	201909409	rs2820317
chr1	201909491	201909492	rs2820318
chr1	201909521	201909522	rs2820319
chr1	201911167	201911168	rs2820321
chr1	201911171	201911172	rs2820322
chr1	201912155	201912156	rs2644121
chr1	201912958	201912959	rs2819346
chr1	201914031	201914032	rs2820323
chr1	201915159	201915160	rs2819347
chr1	201915823	201915824	rs2819348
chr1	201915897	201915898	rs2819349
chr1	201916028	201916029	rs2819351
chr1	201917641	201917642	rs34091558
chr1	201918328	201918329	rs4950743
chr1	209419018	209419019	rs116380419
chr1	209541378	209541379	rs41275356
chr1	209767281	209767282	rs1614866
chr1	209767602	209767603	rs78064345
chr1	209770795	209770796	rs77025455
chr1	209771929	209771930	rs17638852
chr1	209775620	209775621	rs77391991
chr1	209776536	209776537	rs7526891
chr1	209777310	209777311	rs17017716
chr1	209777753	209777754	rs78841987
chr1	209801406	209801407	rs114958061
chr1	220787320	220787321	rs9441828
chr1	220788296	220788297	rs9441911
chr1	220788881	220788882	rs4328077
chr1	220788952	220788953	rs35222569
chr1	220790662	220790663	rs35750438
chr1	220791886	220791887	rs17463740
chr1	220792716	220792717	rs76742867
chr1	220796296	220796297	rs73122816
chr1	220800594	220800595	rs10495194
chr1	220801932	220801933	rs74148133
chr1	220801993	220801994	rs73122823
chr1	220805734	220805735	rs73122834
chr1	220806254	220806255	rs73122837
chr1	220811030	220811031	rs78750183
chr1	220819482	220819483	rs1982983
chr1	220821889	220821890	rs73122849
chr1	220823208	220823209	rs73122850
chr1	220823430	220823431	rs75861333
chr1	220824878	220824879	rs2936030
chr1	220825417	220825418	rs3008645
chr1	220825630	220825631	rs3008647
chr1	220825839	220825840	rs73122857
chr1	220827907	220827908	rs2006790
chr1	220828224	220828225	rs1024065
chr1	220828823	220828824	rs74148140
chr1	220829332	220829333	rs17464857
chr1	220829396	220829397	rs2936041
chr1	220829581	220829582	rs17511318
chr1	220831414	220831415	rs3008653
chr1	220833232	220833233	rs3008654
chr1	220833484	220833485	rs2936039
chr1	220833546	220833547	rs74148142
chr1	220837326	220837327	rs1909194
chr1	220838762	220838763	rs3002130
chr1	220839145	220839146	rs2936044
chr1	220839217	220839218	rs2936045
chr1	220839260	220839261	rs2936046
chr1	220841960	220841961	rs74145503
chr1	220844865	220844866	rs78669627
chr1	220845464	220845465	rs4360530
chr1	220848168	220848169	rs114989279
chr1	220860255	220860256	rs2378584
chr1	220860714	220860715	rs17163301
chr1	220862192	220862193	rs4846770
chr1	220864237	220864238	rs4846384
chr1	220866248	220866249	rs17163313
chr1	220869426	220869427	rs3748626
chr1	220872841	220872842	rs17163345
chr1	220878030	220878031	rs35700460
chr1	220880348	220880349	rs2133187
chr1	220881065	220881066	rs2133189
chr1	220882979	220882980	rs35626308
chr1	220887262	220887263	rs17163358
chr1	220887413	220887414	rs17163360
chr1	220890152	220890153	rs17465637
chr1	220890366	220890367	rs67180937
chr1	220891711	220891712	rs17011681
chr1	220892340	220892341	rs10495198
chr1	220893104	220893105	rs2291832
chr1	220895327	220895328	rs17163363
chr1	220898918	220898919	rs2291834
chr1	220901126	220901127	rs4575092
chr1	220901426	220901427	rs1133220
chr1	220903619	220903620	rs17465940
chr1	220904562	220904563	rs17465982
chr1	220916904	220916905	rs3002126
chr1	232792635	232792636	rs744487
chr1	232792979	232792980	rs11581667
chr1	232793155	232793156	rs11581688
chr1	232797471	232797472	rs7528184
chr1	232797578	232797579	rs55638032
chr1	232799033	232799034	rs35176119
chr2	19805954	19805955	rs16986953
chr2	20949706	20949707	rs974394
chr2	20956861	20956862	rs34981137
chr2	20956946	20956947	rs35951618
chr2	20958960	20958961	rs78705714
chr2	20964259	20964260	rs7569328
chr2	20967961	20967962	rs73226548
chr2	20978974	20978975	rs73921322
chr2	20982908	20982909	rs115854527
chr2	20984315	20984316	rs116071127
chr2	20984608	20984609	rs115026702
chr2	20985779	20985780	rs79744484
chr2	20987729	20987730	rs78327494
chr2	20988424	20988425	rs79567520
chr2	20990260	20990261	rs75648098
chr2	20993158	20993159	rs114322127
chr2	20993980	20993981	rs77492962
chr2	20994426	20994427	rs114677166
chr2	21001317	21001318	rs4633882
chr2	21119023	21119024	rs12714264
chr2	21125212	21125213	rs34722314
chr2	21126401	21126402	rs35913552
chr2	21135361	21135362	rs481069
chr2	21139562	21139563	rs515135
chr2	21141731	21141732	rs563290
chr2	21141826	21141827	rs562338
chr2	21142937	21142938	rs581411
chr2	21143572	21143573	rs580889
chr2	21144817	21144818	rs548145
chr2	21145034	21145035	rs668948
chr2	21148480	21148481	rs541041
chr2	22675664	22675665	rs13015955
chr2	23743119	23743120	rs1007195
chr2	23748803	23748804	rs13024974
chr2	23751822	23751823	rs4665630
chr2	24101018	24101019	rs7561273
chr2	24103527	24103528	rs4665652
chr2	24105291	24105292	rs2339940
chr2	24105921	24105922	rs3203
chr2	25694220	25694221	rs11126132
chr2	25726156	25726157	rs12992952
chr2	25727328	25727329	rs35888846
chr2	25732054	25732055	rs35128456
chr2	25735999	25736000	rs34429910
chr2	25740135	25740136	rs6715001
chr2	25740595	25740596	rs11689092
chr2	25741062	25741063	rs11684202
chr2	25742907	25742908	rs1465541
chr2	25745907	25745908	rs6738958
chr2	25745995	25745996	rs6721334
chr2	25746327	25746328	rs34230547
chr2	25747244	25747245	rs11688001
chr2	25748036	25748037	rs11681175
chr2	25748060	25748061	rs17391976
chr2	25749176	25749177	rs13008531
chr2	43848995	43848996	rs7601418
chr2	43852230	43852231	rs10495907
chr2	43861376	43861377	rs75809820
chr2	43862920	43862921	rs79027317
chr2	43926080	43926081	rs4299376
chr2	43927385	43927386	rs6544713
chr2	43927935	43927936	rs4245791
chr2	43945570	43945571	rs4603816
chr2	43949840	43949841	rs6755809
chr2	43949906	43949907	rs6544717
chr2	43950274	43950275	rs4952688
chr2	43950871	43950872	rs4953026
chr2	46495131	46495132	rs12619985
chr2	46495459	46495460	rs2881327
chr2	46495753	46495754	rs2346177
chr2	46497186	46497187	rs1447565
chr2	46497335	46497336	rs12991646
chr2	46497625	46497626	rs12986585
chr2	46497641	46497642	rs13010062
chr2	46498450	46498451	rs4953365
chr2	46498984	46498985	rs6726089
chr2	46499668	46499669	rs6714738
chr2	46500383	46500384	rs2166745
chr2	46500565	46500566	rs2346178
chr2	46500596	46500597	rs4413204
chr2	46502553	46502554	rs35462976
chr2	46504176	46504177	rs62138876
chr2	46504647	46504648	rs4953371
chr2	46505128	46505129	rs4953372
chr2	46505649	46505650	rs4953373
chr2	46505932	46505933	rs34712412
chr2	46507905	46507906	rs4953374
chr2	46508155	46508156	rs74179078
chr2	46508673	46508674	rs34791442
chr2	46508764	46508765	rs11125074
chr2	46509848	46509849	rs11125075
chr2	46510151	46510152	rs56048837
chr2	85591885	85591886	rs7591175
chr2	85595686	85595687	rs2166529
chr2	85595808	85595809	rs2886722
chr2	85608868	85608869	rs6739015
chr2	85609439	85609440	rs6547620
chr2	85609886	85609887	rs6714709
chr2	85610882	85610883	rs6719046
chr2	85610890	85610891	rs6733913
chr2	85612301	85612302	rs2044474
chr2	85612638	85612639	rs17026396
chr2	85613005	85613006	rs59877521
chr2	85614790	85614791	rs6705839
chr2	85614928	85614929	rs6705971
chr2	85615165	85615166	rs10175792
chr2	85616272	85616273	rs10179195
chr2	85617031	85617032	rs6743030
chr2	85617517	85617518	rs3755014
chr2	85617552	85617553	rs3755015
chr2	85618471	85618472	rs1446668
chr2	85621246	85621247	rs2028900
chr2	85623222	85623223	rs1078004
chr2	85626059	85626060	rs7605975
chr2	85626572	85626573	rs12473819
chr2	85628187	85628188	rs6547621
chr2	85636639	85636640	rs6738645
chr2	85640852	85640853	rs12714145
chr2	85641781	85641782	rs10172544
chr2	85643827	85643828	rs35565292
chr2	85645895	85645896	rs35215812
chr2	85647808	85647809	rs10187424
chr2	85647926	85647927	rs10198569
chr2	85655645	85655646	rs6547624
chr2	85657053	85657054	rs6757263
chr2	85658878	85658879	rs3770098
chr2	85659579	85659580	rs3731827
chr2	85660593	85660594	rs1348818
chr2	85662084	85662085	rs1972297
chr2	85662248	85662249	rs1009
chr2	85662382	85662383	rs1058588
chr2	85662493	85662494	rs1010
chr2	85663222	85663223	rs1562323
chr2	85663466	85663467	rs2366639
chr2	85663500	85663501	rs1561198
chr2	145003029	145003030	rs17678683
chr2	145011832	145011833	rs17740744
chr2	145517931	145517932	rs2252641
chr2	145522566	145522567	rs1976974
chr2	145523885	145523886	rs1852687
chr2	145528075	145528076	rs7592365
chr2	145528306	145528307	rs1852685
chr2	145530848	145530849	rs10192407
chr2	145534902	145534903	rs4662414
chr2	145536940	145536941	rs10928240
chr2	145538067	145538068	rs1830319
chr2	145540665	145540666	rs13028626
chr2	145542524	145542525	rs2381686
chr2	145548719	145548720	rs2890769
chr2	145548728	145548729	rs2381687
chr2	145550939	145550940	rs1106909
chr2	145552899	145552900	rs7593336
chr2	145560115	145560116	rs13408842
chr2	145560695	145560696	rs12618916
chr2	145564540	145564541	rs28709970
chr2	145569429	145569430	rs787428
chr2	145569455	145569456	rs787429
chr2	151028845	151028846	rs7603397
chr2	151030960	151030961	rs72865930
chr2	151033541	151033542	rs816889
chr2	151037208	151037209	rs1441982
chr2	151042423	151042424	rs6711507
chr2	171240850	171240851	rs10211507
chr2	171241261	171241262	rs7569698
chr2	171241843	171241844	rs7570335
chr2	171244571	171244572	rs10198822
chr2	171248708	171248709	rs7596413
chr2	171249069	171249070	rs2080401
chr2	171249574	171249575	rs62169498
chr2	171249680	171249681	rs62169499
chr2	171250264	171250265	rs28375608
chr2	171250819	171250820	rs6756973
chr2	171251622	171251623	rs62169505
chr2	171252417	171252418	rs6706901
chr2	171253716	171253717	rs6433230
chr2	171254459	171254460	rs6433232
chr2	171255150	171255151	rs2160230
chr2	171255900	171255901	rs62169509
chr2	187781408	187781409	rs7576060
chr2	187783742	187783743	rs13427277
chr2	187792714	187792715	rs62172508
chr2	187792780	187792781	rs62172509
chr2	187795911	187795912	rs11694265
chr2	187799756	187799757	rs1918902
chr2	187801916	187801917	rs62172510
chr2	187808884	187808885	rs1918898
chr2	187820281	187820282	rs2049693
chr2	187820732	187820733	rs13390389
chr2	187824441	187824442	rs13404250
chr2	187835576	187835577	rs62172532
chr2	187839830	187839831	rs62172533
chr2	187848175	187848176	rs72896770
chr2	187851320	187851321	rs10174942
chr2	187855132	187855133	rs62172550
chr2	187855547	187855548	rs13382346
chr2	187857580	187857581	rs11688157
chr2	187857660	187857661	rs11688116
chr2	187858459	187858460	rs13418561
chr2	187858574	187858575	rs60343740
chr2	187860411	187860412	rs1706246
chr2	187861553	187861554	rs10190916
chr2	187861578	187861579	rs1728666
chr2	187861666	187861667	rs1728667
chr2	187861907	187861908	rs1728668
chr2	187861963	187861964	rs1706249
chr2	187862120	187862121	rs1728669
chr2	187862602	187862603	rs1728670
chr2	187862734	187862735	rs1528229
chr2	187863070	187863071	rs1528230
chr2	187863689	187863690	rs1706251
chr2	187864670	187864671	rs1728672
chr2	187864697	187864698	rs1728673
chr2	187864823	187864824	rs1706252
chr2	187864880	187864881	rs1706253
chr2	187865153	187865154	rs1706254
chr2	187865182	187865183	rs74178551
chr2	187865362	187865363	rs1628318
chr2	187865574	187865575	rs1881284
chr2	187865577	187865578	rs1881285
chr2	187865912	187865913	rs858919
chr2	187865919	187865920	rs861458
chr2	187867423	187867424	rs844479
chr2	187867518	187867519	rs860860
chr2	187867995	187867996	rs840600
chr2	187868132	187868133	rs840601
chr2	187869146	187869147	rs840603
chr2	187869170	187869171	rs840604
chr2	187871495	187871496	rs17756804
chr2	187875102	187875103	rs1728678
chr2	187875107	187875108	rs1706273
chr2	187875126	187875127	rs4667160
chr2	187875350	187875351	rs840578
chr2	187876075	187876076	rs865763
chr2	187876304	187876305	rs840577
chr2	187876595	187876596	rs840576
chr2	187878305	187878306	rs1540859
chr2	187878396	187878397	rs1528236
chr2	187879313	187879314	rs840574
chr2	187879498	187879499	rs840572
chr2	187879582	187879583	rs10191833
chr2	187879921	187879922	rs840571
chr2	187880922	187880923	rs840570
chr2	187881370	187881371	rs840569
chr2	187881452	187881453	rs840568
chr2	187882678	187882679	rs840567
chr2	187883279	187883280	rs840564
chr2	187883631	187883632	rs10181845
chr2	187884020	187884021	rs840563
chr2	187885559	187885560	rs13013355
chr2	187886004	187886005	rs861457
chr2	187886725	187886726	rs840597
chr2	187886769	187886770	rs840596
chr2	187887739	187887740	rs840595
chr2	187889586	187889587	rs840593
chr2	187889669	187889670	rs840591
chr2	187890159	187890160	rs840590
chr2	187890772	187890773	rs840589
chr2	187890906	187890907	rs13409829
chr2	187892026	187892027	rs840588
chr2	187892050	187892051	rs840587
chr2	187892163	187892164	rs840586
chr2	187892680	187892681	rs840585
chr2	187892745	187892746	rs880890
chr2	187893532	187893533	rs907463
chr2	187894324	187894325	rs840584
chr2	187894565	187894566	rs840583
chr2	187898829	187898830	rs840581
chr2	187899296	187899297	rs840580
chr2	187900079	187900080	rs6758089
chr2	187900264	187900265	rs13031901
chr2	187901708	187901709	rs1728680
chr2	187903610	187903611	rs863972
chr2	187904714	187904715	rs840616
chr2	187906691	187906692	rs840611
chr2	187906897	187906898	rs10174456
chr2	187907247	187907248	rs840610
chr2	187907828	187907829	rs840609
chr2	187909461	187909462	rs17707196
chr2	187910918	187910919	rs3106352
chr2	187911234	187911235	rs3106351
chr2	187912093	187912094	rs1706262
chr2	187913161	187913162	rs1706261
chr2	187913843	187913844	rs1609268
chr2	187914909	187914910	rs1706276
chr2	187915198	187915199	rs1728690
chr2	187915490	187915491	rs1528233
chr2	187916257	187916258	rs1632282
chr2	187917954	187917955	rs860859
chr2	187918459	187918460	rs696092
chr2	187919855	187919856	rs10931284
chr2	187921480	187921481	rs698593
chr2	187922484	187922485	rs698592
chr2	187923068	187923069	rs698590
chr2	187923169	187923170	rs698588
chr2	187925028	187925029	rs858744
chr2	187925745	187925746	rs1398057
chr2	187935253	187935254	rs698583
chr2	187935858	187935859	rs1983492
chr2	187936166	187936167	rs698582
chr2	187937252	187937253	rs13430665
chr2	187938065	187938066	rs698579
chr2	187941959	187941960	rs858756
chr2	187942765	187942766	rs13430354
chr2	187943173	187943174	rs860846
chr2	187943503	187943504	rs858758
chr2	187943856	187943857	rs858759
chr2	187944245	187944246	rs13411274
chr2	187945064	187945065	rs7589163
chr2	187946113	187946114	rs59400383
chr2	187949764	187949765	rs6744012
chr2	187950198	187950199	rs6434219
chr2	187952185	187952186	rs2030976
chr2	187957665	187957666	rs3821184
chr2	187960656	187960657	rs6753700
chr2	187962418	187962419	rs9288140
chr2	187966230	187966231	rs1398061
chr2	187973788	187973789	rs10931288
chr2	187977930	187977931	rs2349315
chr2	187978582	187978583	rs3771078
chr2	187980064	187980065	rs10931289
chr2	187980705	187980706	rs6719550
chr2	187982074	187982075	rs72902495
chr2	187986280	187986281	rs3821180
chr2	187986448	187986449	rs17464221
chr2	187987067	187987068	rs17367055
chr2	187989141	187989142	rs67285003
chr2	187991306	187991307	rs11685426
chr2	187997419	187997420	rs62172376
chr2	187999968	187999969	rs11903296
chr2	188000703	188000704	rs16829016
chr2	188003779	188003780	rs3771067
chr2	188005378	188005379	rs12104503
chr2	188010832	188010833	rs10203781
chr2	188011015	188011016	rs13019491
chr2	188012691	188012692	rs7591567
chr2	188015230	188015231	rs67492154
chr2	188015579	188015580	rs10194145
chr2	188015674	188015675	rs10194247
chr2	188015992	188015993	rs1355521
chr2	188016207	188016208	rs1355520
chr2	188016485	188016486	rs2058670
chr2	188016849	188016850	rs1355519
chr2	188018363	188018364	rs1912849
chr2	188018550	188018551	rs1912848
chr2	188023479	188023480	rs10179705
chr2	188023822	188023823	rs10203398
chr2	188024426	188024427	rs11897572
chr2	188026432	188026433	rs11674362
chr2	188026448	188026449	rs11691442
chr2	188029418	188029419	rs10181823
chr2	188029937	188029938	rs11689123
chr2	188030270	188030271	rs34123470
chr2	188030282	188030283	rs13029430
chr2	188030679	188030680	rs13418253
chr2	188031556	188031557	rs12987470
chr2	188032097	188032098	rs13424790
chr2	188032461	188032462	rs13425233
chr2	188033518	188033519	rs1912847
chr2	188033689	188033690	rs1912846
chr2	188033902	188033903	rs36110670
chr2	188034250	188034251	rs10174735
chr2	188035008	188035009	rs12693471
chr2	188035194	188035195	rs10201618
chr2	188038539	188038540	rs12693473
chr2	188039429	188039430	rs13392310
chr2	188040435	188040436	rs3771061
chr2	188040937	188040938	rs8176592
chr2	188041309	188041310	rs4140885
chr2	188042646	188042647	rs8176583
chr2	188043491	188043492	rs8176580
chr2	188044342	188044343	rs3771059
chr2	188048580	188048581	rs8176548
chr2	188048594	188048595	rs8176547
chr2	188048641	188048642	rs8176546
chr2	188049292	188049293	rs8176541
chr2	188051376	188051377	rs7598858
chr2	188051742	188051743	rs7586970
chr2	188052026	188052027	rs7576066
chr2	188053262	188053263	rs8176528
chr2	188053567	188053568	rs8176526
chr2	188053593	188053594	rs8176525
chr2	188059403	188059404	rs8176506
chr2	188061908	188061909	rs8176501
chr2	188062164	188062165	rs8176498
chr2	188062372	188062373	rs34028708
chr2	203347640	203347641	rs72932707
chr2	203347746	203347747	rs72932709
chr2	203348091	203348092	rs72932711
chr2	203350489	203350490	rs72932716
chr2	203355179	203355180	rs72932720
chr2	203355843	203355844	rs72932722
chr2	203355891	203355892	rs72932723
chr2	203357586	203357587	rs72932725
chr2	203357746	203357747	rs72932727
chr2	203358655	203358656	rs72932731
chr2	203362785	203362786	rs72932737
chr2	203369293	203369294	rs72932741
chr2	203370442	203370443	rs6705330
chr2	203371133	203371134	rs72932745
chr2	203371743	203371744	rs72932746
chr2	203372220	203372221	rs78128841
chr2	203373174	203373175	rs76122535
chr2	203375771	203375772	rs72932752
chr2	203378367	203378368	rs72932753
chr2	203381317	203381318	rs80087860
chr2	203381318	203381319	rs74675536
chr2	203381808	203381809	rs72932755
chr2	203382533	203382534	rs72932759
chr2	203384350	203384351	rs115400054
chr2	203386903	203386904	rs72932763
chr2	203387428	203387429	rs72932765
chr2	203387551	203387552	rs72932767
chr2	203389199	203389200	rs72932770
chr2	203390549	203390550	rs72932772
chr2	203392235	203392236	rs79633844
chr2	203393364	203393365	rs75141346
chr2	203393973	203393974	rs72932774
chr2	203396545	203396546	rs72932776
chr2	203398159	203398160	rs72932777
chr2	203398292	203398293	rs115628302
chr2	203401005	203401006	rs75166090
chr2	203404071	203404072	rs72932780
chr2	203405337	203405338	rs114520702
chr2	203405523	203405524	rs72932781
chr2	203406545	203406546	rs75324925
chr2	203406715	203406716	rs72932784
chr2	203406982	203406983	rs72932786
chr2	203407624	203407625	rs72932789
chr2	203409115	203409116	rs72932791
chr2	203409249	203409250	rs72932793
chr2	203414678	203414679	rs72934704
chr2	203415997	203415998	rs72934706
chr2	203416123	203416124	rs72934707
chr2	203418021	203418022	rs72934710
chr2	203418242	203418243	rs72934711
chr2	203419826	203419827	rs72934714
chr2	203421525	203421526	rs72934715
chr2	203423759	203423760	rs114372659
chr2	203426927	203426928	rs114155121
chr2	203429559	203429560	rs115396314
chr2	203429978	203429979	rs114139737
chr2	203432740	203432741	rs7605484
chr2	203433922	203433923	rs115130739
chr2	203433923	203433924	rs115827549
chr2	203437229	203437230	rs116365883
chr2	203442610	203442611	rs3845800
chr2	203443111	203443112	rs4510208
chr2	203446015	203446016	rs72934729
chr2	203446909	203446910	rs6723704
chr2	203448101	203448102	rs72934732
chr2	203448215	203448216	rs72934734
chr2	203448255	203448256	rs72934735
chr2	203449043	203449044	rs72934737
chr2	203449106	203449107	rs72934738
chr2	203449183	203449184	rs79539678
chr2	203449607	203449608	rs72934740
chr2	203452690	203452691	rs115953525
chr2	203452699	203452700	rs72934745
chr2	203453572	203453573	rs6722332
chr2	203454130	203454131	rs6725887
chr2	203455061	203455062	rs72934749
chr2	203455767	203455768	rs72934751
chr2	203457684	203457685	rs6738618
chr2	203458517	203458518	rs72934753
chr2	203460177	203460178	rs116382857
chr2	203460226	203460227	rs77268589
chr2	203460263	203460264	rs114109319
chr2	203461261	203461262	rs6435169
chr2	203461317	203461318	rs7582720
chr2	203463988	203463989	rs72934760
chr2	203464922	203464923	rs72934762
chr2	203466161	203466162	rs7560547
chr2	203466641	203466642	rs72934763
chr2	203466766	203466767	rs72934764
chr2	203466796	203466797	rs72934765
chr2	203471321	203471322	rs77931721
chr2	203474001	203474002	rs35212307
chr2	203474808	203474809	rs72934767
chr2	203477357	203477358	rs114395475
chr2	203478048	203478049	rs72936830
chr2	203479505	203479506	rs72936834
chr2	203479897	203479898	rs114899426
chr2	203481229	203481230	rs72936838
chr2	203481482	203481483	rs72936839
chr2	203481931	203481932	rs72936842
chr2	203482979	203482980	rs72936846
chr2	203482993	203482994	rs72936847
chr2	203483720	203483721	rs72936852
chr2	203483957	203483958	rs72936856
chr2	203491729	203491730	rs72936860
chr2	203495057	203495058	rs72936862
chr2	203495365	203495366	rs72936866
chr2	203495650	203495651	rs114527590
chr2	203497195	203497196	rs72936869
chr2	203497924	203497925	rs72936870
chr2	203499134	203499135	rs72936872
chr2	203499578	203499579	rs72936873
chr2	203500157	203500158	rs72936875
chr2	203500873	203500874	rs72936879
chr2	203502507	203502508	rs72936881
chr2	203502684	203502685	rs72936882
chr2	203504232	203504233	rs114393235
chr2	203505059	203505060	rs72926767
chr2	203506563	203506564	rs72926769
chr2	203506830	203506831	rs72926770
chr2	203509471	203509472	rs72926771
chr2	203512534	203512535	rs72926772
chr2	203513797	203513798	rs77230711
chr2	203514174	203514175	rs72926779
chr2	203514969	203514970	rs75869289
chr2	203517080	203517081	rs72926781
chr2	203519873	203519874	rs72926782
chr2	203520147	203520148	rs116773016
chr2	203520157	203520158	rs114604411
chr2	203522939	203522940	rs76298043
chr2	203523985	203523986	rs72926783
chr2	203524739	203524740	rs72926786
chr2	203526544	203526545	rs72926787
chr2	203527716	203527717	rs116678869
chr2	203530038	203530039	rs114702158
chr2	203531136	203531137	rs72926791
chr2	203531645	203531646	rs114110842
chr2	203533351	203533352	rs114079739
chr2	203533734	203533735	rs115866734
chr2	203534641	203534642	rs72926793
chr2	203535677	203535678	rs72926794
chr2	203535725	203535726	rs72926796
chr2	203535920	203535921	rs72926798
chr2	203536437	203536438	rs72926799
chr2	203537470	203537471	rs72926800
chr2	203537529	203537530	rs115194657
chr2	203538473	203538474	rs72926802
chr2	203539096	203539097	rs79642273
chr2	203539457	203539458	rs114123510
chr2	203539497	203539498	rs74421437
chr2	203540365	203540366	rs72928605
chr2	203543422	203543423	rs1541853
chr2	203544752	203544753	rs72928608
chr2	203545818	203545819	rs72928609
chr2	203547206	203547207	rs72928610
chr2	203547873	203547874	rs72928613
chr2	203549218	203549219	rs72928620
chr2	203550906	203550907	rs72932553
chr2	203553585	203553586	rs116787486
chr2	203553586	203553587	rs114586307
chr2	203554073	203554074	rs72932554
chr2	203554241	203554242	rs72932556
chr2	203555062	203555063	rs72932557
chr2	203555570	203555571	rs72932558
chr2	203555627	203555628	rs72932559
chr2	203555662	203555663	rs72932560
chr2	203556647	203556648	rs72932561
chr2	203558256	203558257	rs76890136
chr2	203563587	203563588	rs72932566
chr2	203565217	203565218	rs72932569
chr2	203567636	203567637	rs72932572
chr2	203569358	203569359	rs72932573
chr2	203573760	203573761	rs76461893
chr2	203574581	203574582	rs72932574
chr2	203575102	203575103	rs72932575
chr2	203578092	203578093	rs72932583
chr2	203589079	203589080	rs4675310
chr2	203589237	203589238	rs2351524
chr2	203591438	203591439	rs72932588
chr2	203592553	203592554	rs72932590
chr2	203602244	203602245	rs115654617
chr2	203624732	203624733	rs72934505
chr2	203633605	203633606	rs72934510
chr2	203634516	203634517	rs72934512
chr2	203635832	203635833	rs72934513
chr2	203640421	203640422	rs78907692
chr2	203641584	203641585	rs72934514
chr2	203646153	203646154	rs72934518
chr2	203647885	203647886	rs72934519
chr2	203651413	203651414	rs115810193
chr2	203677218	203677219	rs72934535
chr2	203677749	203677750	rs72934537
chr2	203684203	203684204	rs72934545
chr2	203688278	203688279	rs72934546
chr2	203692185	203692186	rs72934550
chr2	203692362	203692363	rs72934551
chr2	203696051	203696052	rs72934554
chr2	203699034	203699035	rs72934556
chr2	203703650	203703651	rs72934563
chr2	203713317	203713318	rs72934573
chr2	203717302	203717303	rs72934583
chr2	203726182	203726183	rs72934589
chr2	203728007	203728008	rs72934591
chr2	203739382	203739383	rs72934601
chr2	203744602	203744603	rs72936304
chr2	203748541	203748542	rs72936309
chr2	203757085	203757086	rs10932008
chr2	203758719	203758720	rs72936323
chr2	203762386	203762387	rs72936326
chr2	203764923	203764924	rs72936332
chr2	203773084	203773085	rs72936348
chr2	203779201	203779202	rs72936353
chr2	203829308	203829309	rs72938315
chr2	203829390	203829391	rs115600411
chr2	203904863	203904864	rs116426890
chr2	218375617	218375618	rs3791979
chr2	218376081	218376082	rs3088214
chr2	218376977	218376978	rs1063281
chr2	218379016	218379017	rs2552520
chr2	218379190	218379191	rs2571461
chr2	218382010	218382011	rs12998823
chr2	218382942	218382943	rs918949
chr2	218383389	218383390	rs918950
chr2	218383444	218383445	rs1035672
chr2	218383778	218383779	rs1035673
chr2	218385135	218385136	rs1991161
chr2	218388774	218388775	rs2161967
chr2	218391399	218391400	rs2571445
chr2	227619969	227619970	rs1317770
chr2	227623219	227623220	rs2251223
chr2	227629452	227629453	rs2396443
chr2	227629558	227629559	rs2396444
chr2	227629817	227629818	rs7577005
chr2	227630170	227630171	rs4296416
chr2	227630185	227630186	rs4296417
chr2	227630221	227630222	rs4536647
chr2	227630259	227630260	rs4566357
chr2	227630348	227630349	rs7567789
chr2	227630353	227630354	rs7567796
chr2	227630698	227630699	rs2141829
chr2	227630790	227630791	rs2177597
chr2	227630867	227630868	rs3769637
chr2	227631144	227631145	rs2177598
chr2	227631202	227631203	rs6436647
chr2	227631248	227631249	rs6436648
chr2	227631512	227631513	rs6705783
chr2	227631564	227631565	rs6705989
chr2	227631601	227631602	rs6721237
chr2	227631808	227631809	rs12621916
chr2	227632196	227632197	rs6436649
chr2	227633341	227633342	rs6436650
chr2	227634213	227634214	rs10933167
chr2	227634865	227634866	rs3820926
chr2	227635104	227635105	rs13424003
chr2	227635117	227635118	rs13398295
chr2	227635242	227635243	rs12612535
chr2	227635780	227635781	rs3765192
chr2	227636180	227636181	rs1917128
chr2	227636195	227636196	rs1917129
chr2	227651195	227651196	rs7588113
chr2	227656769	227656770	rs4234067
chr2	233704696	233704697	rs11893401
chr2	233706143	233706144	rs11681000
chr2	233706226	233706227	rs10933433
chr2	233706352	233706353	rs10933434
chr2	233706390	233706391	rs10933435
chr2	233706725	233706726	rs10933436
chr2	233706890	233706891	rs6738961
chr2	233707325	233707326	rs11693862
chr2	233707445	233707446	rs11682791
chr2	233707474	233707475	rs58884803
chr2	233707497	233707498	rs11682728
chr2	233707507	233707508	rs11682798
chr2	233707830	233707831	rs56265336
chr2	233707910	233707911	rs56143615
chr2	233707941	233707942	rs56307293
chr2	233708534	233708535	rs11684313
chr2	233708748	233708749	rs62192869
chr2	233709610	233709611	rs6756920
chr2	233709791	233709792	rs6719575
chr2	233710191	233710192	rs77868397
chr2	233710307	233710308	rs12617905
chr3	15620839	15620840	rs2174267
chr3	15623008	15623009	rs7651039
chr3	43971589	43971590	rs13065591
chr3	43972286	43972287	rs1404482
chr3	43972670	43972671	rs3843372
chr3	43972975	43972976	rs4682712
chr3	43974115	43974116	rs11720974
chr3	43975365	43975366	rs17076254
chr3	43975398	43975399	rs34241796
chr3	43975476	43975477	rs34909426
chr3	43975860	43975861	rs11920021
chr3	43976937	43976938	rs6781618
chr3	43977097	43977098	rs17076255
chr3	43977307	43977308	rs34179760
chr3	43977398	43977399	rs35869565
chr3	43978724	43978725	rs1852037
chr3	43978866	43978867	rs1852036
chr3	43979472	43979473	rs13081767
chr3	43979496	43979497	rs13059547
chr3	43979739	43979740	rs34019365
chr3	43979795	43979796	rs35711021
chr3	43979830	43979831	rs35666538
chr3	43980050	43980051	rs13060222
chr3	43980176	43980177	rs13082990
chr3	43980337	43980338	rs13083325
chr3	43980739	43980740	rs6795366
chr3	43981174	43981175	rs4682926
chr3	43981736	43981737	rs35277738
chr3	43981791	43981792	rs17076257
chr3	43982961	43982962	rs11921942
chr3	43983017	43983018	rs11917885
chr3	43983971	43983972	rs13084408
chr3	43984463	43984464	rs11130020
chr3	43986057	43986058	rs3843373
chr3	43988195	43988196	rs4682713
chr3	43991878	43991879	rs11929518
chr3	43992305	43992306	rs11921995
chr3	43994820	43994821	rs28731098
chr3	43995117	43995118	rs17076273
chr3	43995241	43995242	rs11917515
chr3	44003519	44003520	rs35872933
chr3	44004839	44004840	rs3846068
chr3	44006299	44006300	rs9854785
chr3	44006416	44006417	rs9858826
chr3	44006851	44006852	rs1524885
chr3	44008303	44008304	rs4682927
chr3	44009007	44009008	rs2372579
chr3	44012196	44012197	rs4682928
chr3	44020816	44020817	rs3856744
chr3	44028520	44028521	rs1012410
chr3	44029265	44029266	rs36071827
chr3	44029352	44029353	rs34073911
chr3	44030095	44030096	rs34454748
chr3	44030921	44030922	rs6762022
chr3	44031902	44031903	rs11718455
chr3	44032999	44033000	rs13092460
chr3	44033057	44033058	rs34347753
chr3	44033415	44033416	rs34585866
chr3	44033924	44033925	rs13098215
chr3	44035056	44035057	rs35182357
chr3	44035483	44035484	rs35854294
chr3	44036722	44036723	rs11708410
chr3	44037257	44037258	rs11708570
chr3	46549924	46549925	rs79518433
chr3	46552462	46552463	rs12629867
chr3	46554129	46554130	rs17220622
chr3	46558026	46558027	rs35737208
chr3	46559076	46559077	rs11705987
chr3	46561282	46561283	rs11710224
chr3	47578631	47578632	rs10865948
chr3	47581219	47581220	rs11716779
chr3	47581574	47581575	rs11130139
chr3	47583341	47583342	rs12489865
chr3	47584556	47584557	rs60322343
chr3	47588306	47588307	rs869508
chr3	47589417	47589418	rs2280567
chr3	47591155	47591156	rs3772402
chr3	47593957	47593958	rs3732530
chr3	47597214	47597215	rs3755637
chr3	47597335	47597336	rs3755638
chr3	47601786	47601787	rs2293226
chr3	47608359	47608360	rs7631950
chr3	47608763	47608764	rs11716582
chr3	47615926	47615927	rs4858801
chr3	47617249	47617250	rs61620099
chr3	47617730	47617731	rs2049300
chr3	47622362	47622363	rs4274776
chr3	47625002	47625003	rs34616865
chr3	47625079	47625080	rs13085978
chr3	47627643	47627644	rs1014228
chr3	47628826	47628827	rs62262084
chr3	47629379	47629380	rs1464614
chr3	47631437	47631438	rs11130143
chr3	47632471	47632472	rs6774170
chr3	47634383	47634384	rs1403579
chr3	47634491	47634492	rs1403578
chr3	47635105	47635106	rs883661
chr3	47635177	47635178	rs870622
chr3	47635568	47635569	rs868255
chr3	47635800	47635801	rs883663
chr3	47635836	47635837	rs883662
chr3	47636068	47636069	rs4858842
chr3	47642938	47642939	rs11130144
chr3	47644551	47644552	rs12497825
chr3	47644553	47644554	rs12497826
chr3	47647919	47647920	rs17785248
chr3	47653039	47653040	rs12492915
chr3	47655123	47655124	rs12636863
chr3	47657175	47657176	rs7613934
chr3	47659454	47659455	rs6442072
chr3	47663171	47663172	rs7621236
chr3	47664280	47664281	rs7624474
chr3	47668026	47668027	rs2882611
chr3	47671085	47671086	rs4858846
chr3	47671808	47671809	rs11712152
chr3	47676561	47676562	rs13081356
chr3	47676586	47676587	rs13061412
chr3	47678274	47678275	rs11130145
chr3	47680119	47680120	rs2140335
chr3	47682816	47682817	rs11130146
chr3	47686494	47686495	rs35012836
chr3	47689802	47689803	rs12633604
chr3	47694266	47694267	rs6773732
chr3	47697863	47697864	rs2049301
chr3	47698860	47698861	rs6772301
chr3	47700319	47700320	rs13063042
chr3	47700339	47700340	rs7429162
chr3	47709019	47709020	rs2133601
chr3	47709704	47709705	rs12635438
chr3	47710178	47710179	rs6792497
chr3	47710401	47710402	rs4410463
chr3	47718206	47718207	rs2030596
chr3	47721189	47721190	rs2047559
chr3	47724712	47724713	rs6806860
chr3	47727752	47727753	rs6768699
chr3	47732265	47732266	rs6785669
chr3	47734994	47734995	rs6786001
chr3	47737034	47737035	rs12495204
chr3	47737487	47737488	rs7618758
chr3	47737538	47737539	rs6442079
chr3	47739217	47739218	rs13094264
chr3	47740551	47740552	rs11712464
chr3	47740659	47740660	rs4858851
chr3	47743079	47743080	rs34777284
chr3	47743995	47743996	rs7649393
chr3	47744079	47744080	rs7638103
chr3	47745384	47745385	rs6442081
chr3	47746291	47746292	rs11130148
chr3	47749082	47749083	rs56376646
chr3	47756170	47756171	rs7612219
chr3	47756367	47756368	rs35148469
chr3	47759654	47759655	rs17079785
chr3	47760485	47760486	rs6442082
chr3	47761899	47761900	rs13064183
chr3	47761907	47761908	rs11927129
chr3	47765269	47765270	rs6777632
chr3	47766879	47766880	rs7637372
chr3	47768050	47768051	rs55818541
chr3	47772560	47772561	rs13098128
chr3	47774698	47774699	rs7637950
chr3	47775035	47775036	rs55823596
chr3	47775220	47775221	rs13319205
chr3	47776574	47776575	rs6442085
chr3	47777099	47777100	rs4858853
chr3	47778801	47778802	rs13091913
chr3	47781653	47781654	rs11709289
chr3	47782763	47782764	rs12495520
chr3	47797547	47797548	rs1486915
chr3	47797881	47797882	rs5016900
chr3	47800652	47800653	rs13086149
chr3	47805745	47805746	rs6776963
chr3	47813945	47813946	rs6792350
chr3	47816316	47816317	rs34448818
chr3	47817052	47817053	rs35698005
chr3	47830637	47830638	rs4858863
chr3	47832086	47832087	rs7629850
chr3	47832579	47832580	rs3888
chr3	47833838	47833839	rs4858860
chr3	47841165	47841166	rs13072132
chr3	47842731	47842732	rs3772399
chr3	47843626	47843627	rs3915654
chr3	47846133	47846134	rs35582375
chr3	47848726	47848727	rs13077230
chr3	47848943	47848944	rs11130150
chr3	47849046	47849047	rs34507589
chr3	47853082	47853083	rs11710199
chr3	47857731	47857732	rs17290490
chr3	47861584	47861585	rs319693
chr3	47867583	47867584	rs1061003
chr3	47873311	47873312	rs319680
chr3	47875707	47875708	rs1684942
chr3	47876807	47876808	rs7429990
chr3	47880083	47880084	rs1665982
chr3	47880574	47880575	rs800762
chr3	47890122	47890123	rs319682
chr3	47898301	47898302	rs2631721
chr3	47899321	47899322	rs319692
chr3	47903171	47903172	rs319689
chr3	47905424	47905425	rs319686
chr3	47906988	47906989	rs319685
chr3	47907278	47907279	rs319684
chr3	47910307	47910308	rs810334
chr3	47912076	47912077	rs777015
chr3	47913358	47913359	rs796566
chr3	47914630	47914631	rs184388
chr3	47918865	47918866	rs319696
chr3	47920821	47920822	rs71323371
chr3	47921712	47921713	rs35199727
chr3	47922186	47922187	rs34380889
chr3	47928409	47928410	rs4858871
chr3	47928737	47928738	rs34025851
chr3	47931428	47931429	rs1137524
chr3	47931510	47931511	rs11707679
chr3	47933041	47933042	rs1060407
chr3	47934774	47934775	rs6772396
chr3	47945113	47945114	rs3732529
chr3	47946452	47946453	rs60446735
chr3	47955310	47955311	rs2882668
chr3	47959828	47959829	rs7619882
chr3	47960365	47960366	rs7653368
chr3	47961396	47961397	rs34750113
chr3	47965504	47965505	rs62260764
chr3	47970172	47970173	rs1550914
chr3	47973970	47973971	rs9846062
chr3	47974341	47974342	rs7649981
chr3	47974678	47974679	rs2053767
chr3	47977644	47977645	rs7374516
chr3	47980677	47980678	rs2166770
chr3	47986642	47986643	rs9811277
chr3	47987801	47987802	rs9854454
chr3	47991176	47991177	rs9862913
chr3	47992621	47992622	rs9814961
chr3	47994236	47994237	rs6770467
chr3	47994262	47994263	rs6770477
chr3	47996022	47996023	rs28637561
chr3	47997577	47997578	rs7426976
chr3	47997711	47997712	rs7427418
chr3	47999633	47999634	rs13075795
chr3	48002836	48002837	rs7431567
chr3	48002855	48002856	rs7431572
chr3	48003148	48003149	rs13074973
chr3	48004122	48004123	rs1013431
chr3	48007361	48007362	rs7430913
chr3	48012082	48012083	rs7433678
chr3	48013718	48013719	rs7430879
chr3	48018062	48018063	rs6442091
chr3	48018741	48018742	rs4858810
chr3	48020141	48020142	rs4293721
chr3	48022878	48022879	rs2166772
chr3	48029557	48029558	rs13075457
chr3	48031413	48031414	rs11130152
chr3	48041404	48041405	rs4599334
chr3	48043312	48043313	rs4296617
chr3	48044246	48044247	rs11130154
chr3	48046492	48046493	rs35790549
chr3	48049551	48049552	rs5012971
chr3	48052705	48052706	rs4392441
chr3	48060353	48060354	rs11919665
chr3	48067021	48067022	rs4858887
chr3	48068055	48068056	rs7637622
chr3	48068056	48068057	rs7627568
chr3	48068137	48068138	rs7627645
chr3	48074754	48074755	rs7642590
chr3	48079453	48079454	rs4858880
chr3	48080532	48080533	rs7651237
chr3	48084973	48084974	rs7620736
chr3	48090092	48090093	rs6791834
chr3	48094767	48094768	rs35689209
chr3	48098544	48098545	rs6803741
chr3	48098800	48098801	rs4858881
chr3	48105897	48105898	rs6442101
chr3	48106174	48106175	rs7630685
chr3	48109141	48109142	rs13085054
chr3	48113086	48113087	rs9825114
chr3	48115235	48115236	rs13089844
chr3	48115432	48115433	rs11130155
chr3	48115638	48115639	rs11720151
chr3	48118542	48118543	rs12493348
chr3	48120228	48120229	rs6766641
chr3	48123704	48123705	rs12486714
chr3	48127566	48127567	rs6442102
chr3	48127622	48127623	rs2361684
chr3	48130573	48130574	rs6777081
chr3	48131639	48131640	rs11714518
chr3	48133243	48133244	rs7427648
chr3	48142285	48142286	rs936428
chr3	48143394	48143395	rs7374482
chr3	48145525	48145526	rs10446426
chr3	88363366	88363367	rs11916151
chr3	88365126	88365127	rs76804403
chr3	88369762	88369763	rs79642112
chr3	88370558	88370559	rs12488401
chr3	88375208	88375209	rs77891950
chr3	88376710	88376711	rs12490571
chr3	88377752	88377753	rs80227415
chr3	88381874	88381875	rs58000638
chr3	88384603	88384604	rs77342271
chr3	137193531	137193532	rs9827662
chr3	137209369	137209370	rs6775778
chr3	137268159	137268160	rs10049233
chr3	137268181	137268182	rs10048942
chr3	137283383	137283384	rs13079205
chr3	137285040	137285041	rs6799056
chr3	137285129	137285130	rs6799320
chr3	137291310	137291311	rs9834966
chr3	137293004	137293005	rs9653930
chr3	137294264	137294265	rs67589653
chr3	137297317	137297318	rs10512990
chr3	137298992	137298993	rs9848926
chr3	137302624	137302625	rs6793835
chr3	137302955	137302956	rs9870122
chr3	137305614	137305615	rs34864445
chr3	137307591	137307592	rs6792630
chr3	137310082	137310083	rs67109185
chr3	137327628	137327629	rs12695644
chr3	137336222	137336223	rs12330335
chr3	137336725	137336726	rs1393786
chr3	137336891	137336892	rs1393787
chr3	137344356	137344357	rs9881400
chr3	137349780	137349781	rs6767060
chr3	137357620	137357621	rs28519617
chr3	137357622	137357623	rs28669017
chr3	137359239	137359240	rs13081671
chr3	137360103	137360104	rs10222451
chr3	137364178	137364179	rs35352346
chr3	137375488	137375489	rs28535121
chr3	137381674	137381675	rs6786582
chr3	137383960	137383961	rs6439629
chr3	137388236	137388237	rs13068210
chr3	137390868	137390869	rs6769762
chr3	137415090	137415091	rs56398805
chr3	137415184	137415185	rs35320690
chr3	137417401	137417402	rs28631273
chr3	139535444	139535445	rs6807945
chr3	139553591	139553592	rs13324341
chr3	139570157	139570158	rs1199338
chr3	139570754	139570755	rs1199337
chr3	139578215	139578216	rs2347252
chr3	139578787	139578788	rs12695685
chr3	139591042	139591043	rs9848655
chr3	139594441	139594442	rs9864898
chr3	139596981	139596982	rs13096934
chr3	139600254	139600255	rs13083299
chr3	139600675	139600676	rs9872754
chr3	139602642	139602643	rs2306374
chr3	139603888	139603889	rs2279241
chr3	139604199	139604200	rs9851766
chr3	139604610	139604611	rs3732837
chr3	139604812	139604813	rs9818870
chr3	139605167	139605168	rs2291127
chr3	139606804	139606805	rs2293251
chr3	151525308	151525309	rs4301033
chr3	151527331	151527332	rs62269236
chr3	151531963	151531964	rs62271363
chr3	151532470	151532471	rs7636643
chr3	151533286	151533287	rs62271364
chr3	151533887	151533888	rs59195912
chr3	151533988	151533989	rs16862607
chr3	151535497	151535498	rs16862610
chr3	151536642	151536643	rs2060662
chr3	151538251	151538252	rs1597466
chr3	151538275	151538276	rs1597467
chr3	151538334	151538335	rs7616723
chr3	151538648	151538649	rs7617025
chr3	151539418	151539419	rs62271368
chr4	44681760	44681761	rs73812465
chr4	44695505	44695506	rs56119351
chr4	44710634	44710635	rs73143238
chr4	44732607	44732608	rs4616792
chr4	44733236	44733237	rs78579162
chr4	44734779	44734780	rs4619934
chr4	44736230	44736231	rs12643633
chr4	44736467	44736468	rs75132539
chr4	44736894	44736895	rs75756930
chr4	44739352	44739353	rs115546547
chr4	44739414	44739415	rs10012591
chr4	44740228	44740229	rs75037362
chr4	44740287	44740288	rs76009728
chr4	44740378	44740379	rs7439136
chr4	44740870	44740871	rs76083877
chr4	44741149	44741150	rs34163634
chr4	44741465	44741466	rs4353935
chr4	44741488	44741489	rs79273458
chr4	44742409	44742410	rs59353624
chr4	44744787	44744788	rs10011979
chr4	44744825	44744826	rs74833637
chr4	44745294	44745295	rs56300741
chr4	44746967	44746968	rs76198603
chr4	44752702	44752703	rs78207344
chr4	44759328	44759329	rs115696340
chr4	44759628	44759629	rs57380753
chr4	44763461	44763462	rs77064555
chr4	44765653	44765654	rs9790820
chr4	44768512	44768513	rs76549604
chr4	44773385	44773386	rs1398262
chr4	44776091	44776092	rs76299400
chr4	44777666	44777667	rs1304537
chr4	44778536	44778537	rs55853144
chr4	44778998	44778999	rs78348388
chr4	44785876	44785877	rs76432664
chr4	44788202	44788203	rs17654997
chr4	44793423	44793424	rs17655015
chr4	44796768	44796769	rs59229206
chr4	44797903	44797904	rs74417022
chr4	44801194	44801195	rs75972686
chr4	44806380	44806381	rs79027035
chr4	44807649	44807650	rs6842726
chr4	44807885	44807886	rs78542022
chr4	44814329	44814330	rs17655141
chr4	44815105	44815106	rs17608839
chr4	44817499	44817500	rs76057191
chr4	44819822	44819823	rs1913020
chr4	44821294	44821295	rs4974512
chr4	44834191	44834192	rs77043915
chr4	44841007	44841008	rs12643794
chr4	44844443	44844444	rs59679816
chr4	44852082	44852083	rs1512301
chr4	54351217	54351218	rs6811489
chr4	54351705	54351706	rs17083481
chr4	57460488	57460489	rs55762216
chr4	57460573	57460574	rs56281640
chr4	57464581	57464582	rs58408429
chr4	57464863	57464864	rs12645070
chr4	57469600	57469601	rs6853156
chr4	57474324	57474325	rs781658
chr4	57476511	57476512	rs781663
chr4	57492171	57492172	rs3796529
chr4	57492946	57492947	rs2227901
chr4	57517626	57517627	rs17081933
chr4	57518233	57518234	rs17081935
chr4	57519208	57519209	rs56155140
chr4	57519689	57519690	rs7687767
chr4	57520093	57520094	rs6554401
chr4	57526321	57526322	rs72627508
chr4	57533340	57533341	rs17087335
chr4	57533808	57533809	rs72627509
chr4	57534037	57534038	rs57265257
chr4	57535970	57535971	rs72606404
chr4	112645550	112645551	rs115664736
chr4	112745797	112745798	rs116128255
chr4	112752252	112752253	rs115269918
chr4	112776222	112776223	rs115321394
chr4	113023424	113023425	rs17588809
chr4	113048232	113048233	rs3844032
chr4	113051565	113051566	rs12647614
chr4	113084947	113084948	rs17627429
chr4	113090053	113090054	rs114838189
chr4	113113930	113113931	rs114914474
chr4	113127373	113127374	rs17589205
chr4	113127878	113127879	rs17589219
chr4	113128219	113128220	rs17589226
chr4	113133407	113133408	rs17589233
chr4	113142686	113142687	rs17589290
chr4	113154907	113154908	rs111577663
chr4	113160293	113160294	rs58472584
chr4	113160930	113160931	rs41394347
chr4	113172448	113172449	rs76535386
chr4	113178591	113178592	rs76161785
chr4	113190371	113190372	rs80226182
chr4	113200140	113200141	rs17044206
chr4	113215451	113215452	rs78999787
chr4	113215529	113215530	rs116041132
chr4	113223087	113223088	rs114703014
chr4	113228684	113228685	rs114363484
chr4	113237868	113237869	rs114548223
chr4	113241815	113241816	rs77108730
chr4	113242600	113242601	rs12108472
chr4	113242853	113242854	rs11098144
chr4	113243029	113243030	rs12108237
chr4	113248926	113248927	rs75512592
chr4	113249489	113249490	rs17044281
chr4	113249934	113249935	rs12642298
chr4	113251359	113251360	rs17044288
chr4	113293803	113293804	rs4147393
chr4	113296416	113296417	rs58018172
chr4	113297715	113297716	rs78121093
chr4	113311160	113311161	rs75228487
chr4	113325888	113325889	rs78870086
chr4	113329595	113329596	rs116274771
chr4	113356342	113356343	rs115753626
chr4	113370263	113370264	rs114892685
chr4	113400228	113400229	rs76466046
chr4	120330638	120330639	rs925387
chr4	120331497	120331498	rs17049978
chr4	120332372	120332373	rs66792078
chr4	120334909	120334910	rs17049975
chr4	120354979	120354980	rs2036862
chr4	120358970	120358971	rs67110248
chr4	120361064	120361065	rs72673792
chr4	120361449	120361450	rs56894567
chr4	120369284	120369285	rs56153161
chr4	120378133	120378134	rs6841872
chr4	120386559	120386560	rs7356185
chr4	120387681	120387682	rs4834765
chr4	120390790	120390791	rs953966
chr4	120403407	120403408	rs10857065
chr4	120421647	120421648	rs1011052
chr4	120426020	120426021	rs10010174
chr4	120426524	120426525	rs7681373
chr4	120430212	120430213	rs10000726
chr4	120431969	120431970	rs10006850
chr4	148248194	148248195	rs13106685
chr4	148251027	148251028	rs4488923
chr4	148251938	148251939	rs1395820
chr4	148252801	148252802	rs2357595
chr4	148255866	148255867	rs7684913
chr4	148258495	148258496	rs4835377
chr4	148260430	148260431	rs4835378
chr4	148264131	148264132	rs6813370
chr4	148264378	148264379	rs13119965
chr4	148265697	148265698	rs6821314
chr4	148267000	148267001	rs1395821
chr4	148449112	148449113	rs2714888
chr4	148473872	148473873	rs28409109
chr4	148476185	148476186	rs1366689
chr4	148492245	148492246	rs7668383
chr4	148495850	148495851	rs2059904
chr4	148500451	148500452	rs4593108
chr4	148501262	148501263	rs1366691
chr4	148501559	148501560	rs1429137
chr4	148502590	148502591	rs7667633
chr4	148503234	148503235	rs17023141
chr4	148503554	148503555	rs1429139
chr4	148503823	148503824	rs6836670
chr4	148505217	148505218	rs6812819
chr4	148506810	148506811	rs9654228
chr4	148506962	148506963	rs13134510
chr4	148507517	148507518	rs1429141
chr4	148508350	148508351	rs28645698
chr4	148508839	148508840	rs1429142
chr4	148510268	148510269	rs6810798
chr4	148510692	148510693	rs28720373
chr4	148510693	148510694	rs28623525
chr4	148510888	148510889	rs28612496
chr4	148511031	148511032	rs28406843
chr4	148513045	148513046	rs1594082
chr4	148513397	148513398	rs2217348
chr4	148516007	148516008	rs1579452
chr4	148516307	148516308	rs1429100
chr4	148583290	148583291	rs72955609
chr4	148583515	148583516	rs1429125
chr4	148583800	148583801	rs1429126
chr4	148584370	148584371	rs77028772
chr4	148584789	148584790	rs17612693
chr4	148589998	148589999	rs80157433
chr4	148594217	148594218	rs61075980
chr4	148594692	148594693	rs75697049
chr4	148595556	148595557	rs11933336
chr4	148595830	148595831	rs4835402
chr4	148596119	148596120	rs4835403
chr4	148596273	148596274	rs4835404
chr4	148596445	148596446	rs9999944
chr4	148596519	148596520	rs10002372
chr4	148597675	148597676	rs59415853
chr4	148597892	148597893	rs55965782
chr4	148598054	148598055	rs56024659
chr4	148598246	148598247	rs4835406
chr4	148598299	148598300	rs10014231
chr4	148598506	148598507	rs10008783
chr4	148599798	148599799	rs73855809
chr4	148600703	148600704	rs6825620
chr4	148602874	148602875	rs73855810
chr4	148603527	148603528	rs7671952
chr4	148605171	148605172	rs4469055
chr4	148613114	148613115	rs1878406
chr4	148617201	148617202	rs73855814
chr4	148619461	148619462	rs72957606
chr4	148619706	148619707	rs10305838
chr4	148619863	148619864	rs10305839
chr4	148620269	148620270	rs6842241
chr4	148620640	148620641	rs6841581
chr4	148627102	148627103	rs6841473
chr4	148634101	148634102	rs17612742
chr4	156612547	156612548	rs12650306
chr4	156613091	156613092	rs4690974
chr4	156618138	156618139	rs4691666
chr4	156619057	156619058	rs7442312
chr4	156622104	156622105	rs7683728
chr4	156622697	156622698	rs4691670
chr4	156626103	156626104	rs6820343
chr4	156628123	156628124	rs1155422
chr4	156628400	156628401	rs13140296
chr4	156631684	156631685	rs7662563
chr4	156634854	156634855	rs717695
chr4	156636847	156636848	rs6810761
chr4	156849798	156849799	rs115917428
chr4	156852894	156852895	rs56329057
chr4	156854759	156854760	rs7692387
chr4	156857523	156857524	rs3796587
chr4	156858023	156858024	rs2306556
chr4	156859338	156859339	rs72689147
chr4	156862334	156862335	rs3796581
chr4	156864748	156864749	rs10029150
chr4	156865790	156865791	rs11724647
chr4	156880513	156880514	rs56256623
chr4	156882554	156882555	rs11721947
chr4	156884260	156884261	rs6536087
chr4	156884524	156884525	rs6849302
chr4	156892188	156892189	rs12502903
chr4	156896008	156896009	rs10517620
chr5	1339516	1339517	rs2736100
chr5	87144394	87144395	rs10057802
chr5	87148547	87148548	rs72783796
chr5	87150033	87150034	rs74663442
chr5	87150785	87150786	rs11957473
chr5	87153203	87153204	rs1841029
chr5	87170329	87170330	rs1593066
chr5	87170703	87170704	rs1074091
chr5	87172827	87172828	rs1423628
chr5	87173293	87173294	rs10073780
chr5	87174191	87174192	rs1345817
chr5	87174222	87174223	rs1345818
chr5	87174474	87174475	rs16902839
chr5	87174496	87174497	rs13362446
chr5	87174889	87174890	rs9293489
chr5	87175043	87175044	rs10474261
chr5	87177975	87177976	rs1458190
chr5	87179176	87179177	rs1379788
chr5	87182942	87182943	rs6889148
chr5	87186520	87186521	rs56187291
chr5	87189895	87189896	rs78039798
chr5	87194965	87194966	rs12109825
chr5	87196559	87196560	rs9293491
chr5	87197328	87197329	rs9293492
chr5	87211349	87211350	rs7449102
chr5	87213600	87213601	rs966813
chr5	87217489	87217490	rs10514294
chr5	87219189	87219190	rs16902864
chr5	87219858	87219859	rs1458196
chr5	87223402	87223403	rs1379790
chr5	87224437	87224438	rs10514295
chr5	87225711	87225712	rs13360678
chr5	87225840	87225841	rs10514296
chr5	87233856	87233857	rs72785621
chr5	87241659	87241660	rs17286017
chr5	87250540	87250541	rs10062063
chr5	87252887	87252888	rs115338296
chr5	87260092	87260093	rs72785628
chr5	87260279	87260280	rs1919397
chr5	87260952	87260953	rs6862675
chr5	87271124	87271125	rs6868487
chr5	87272697	87272698	rs1528773
chr5	87275287	87275288	rs1108098
chr5	87282748	87282749	rs16902899
chr5	87285069	87285070	rs2178270
[truncated: 3,243 more rows]
