# Supplementary material for: Integrative functional genomics identifies regulatory mechanisms at coronary artery disease loci
Source: Nat Commun. 2016 Jul 8;7:12092. doi: 10.1038/ncomms12092 (PMC4941121; doi:10.1038/ncomms12092)
Supplement: Supplementary Data 4 — PolyPhen-2 functional predictions of non-synonymous CAD-associated SNPs. [file ncomms12092-s5.xlsx]

## Sheet: Sheet1
Supplementary Data 4. PolyPhen-2 functional predictions of non-synonymous CAD-associated SNPs.
(ranked by dScore)
rsid	acc	pos	aa1	aa2	nt1	nt2	prediction	based_on	pph2_class	pph2_prob	pph2_FPR	pph2_TPR	pph2_FDR	site	region	PHAT	dScore	Score1	Score2
rs4584886	Q9H069	191	R	W	C	T	probably damaging	alignment	deleterious	1	0.00026	0.00018	0.0109	NO	NO	?	3.933	-1.38	-5.313
rs11556924	Q86WB0	363	R	H	G	A	probably damaging	alignment	deleterious	1	0.00026	0.00018	0.0109	NO	NO	?	2.694	-1.435	-4.129
rs2820312	P29536	295	T	M	C	T	possibly damaging	alignment	deleterious	0.947	0.0535	0.794	0.0836	NO	NO	?	2.195	-2.294	-4.489
rs34229857	Q8WTX9	124	R	Q	G	A	probably damaging	alignment_mz	deleterious	1	0.00026	0.00018	0.0109	NO	NO	?	2.15	-1.34	-3.49
rs35107735	Q5TID7	238	F	I	T	A	possibly damaging	alignment	deleterious	0.901	0.0625	0.818	0.0939	NO	NO	?	1.693	-1.301	-2.994
rs1029396	Q8WWH4	216	K	T	A	C	possibly damaging	alignment	deleterious	0.611	0.0911	0.872	0.124	NO	REPEAT	?	1.655	-1.709	-3.364
rs867186	Q9UNN8	219	S	G	A	G	benign	sequence annotation	neutral	0.201	0.125	0.916	0.156	NO	TRANSMEM	1	1.396	-1.885	-3.281
rs8058861	Q96BJ8	95	N	D	A	G	benign	alignment	neutral	0.002	0.704	0.987	0.452	NO	NO	?	0.972	-2.418	-3.39
rs1060407	P27816	427	S	Y	C	A	benign	alignment	neutral	0.319	0.112	0.903	0.143	NO	REPEAT	?	0.849	-1.744	-2.593
rs3739998	Q9P266	1002	S	T	G	C	benign	alignment_mz	neutral	0.058	0.162	0.939	0.19	NO	NO	?	0.721	-1.963	-2.684
rs1051338	P38571	16	T	P	A	C	benign	alignment	neutral	0.002	0.704	0.987	0.452	NO	SIGNAL	?	0.622	-2.414	-3.036
rs3732530	O95196	188	G	V	G	T	benign	alignment	neutral	0.028	0.185	0.948	0.209	NO	NO	?	0.558	-1.803	-2.361
rs1137524	P27816	628	V	I	G	A	possibly damaging	alignment	neutral	0.49	0.0978	0.885	0.13	NO	NO	?	0.547	-1.248	-1.795
rs34595673	Q8WV35	117	G	S	G	A	possibly damaging	alignment_mz	deleterious	0.609	0.0912	0.872	0.124	NO	REPEAT	?	0.542	-1.338	-1.88
rs629001	A2RUH7	269	D	N	G	A	benign	alignment	neutral	0.01	0.226	0.96	0.242	NO	NO	?	0.475	-1.637	-2.112
rs3796529	Q13127	797	P	L	C	T	benign	alignment_mz	neutral	0.001	0.852	0.994	0.514	NO	COMPBIAS	?	0.232	-1.738	-1.97
rs35212307	Q9GZL7	75	I	V	A	G	benign	alignment_mz	neutral	0	1	1	0.575	NO	NO	?	0.213	-1.497	-1.71
rs1169288	P20823	27	I	L	A	C	benign	alignment_mz	neutral	0.025	0.189	0.949	0.213	NO	NO	?	0.21	-1.741	-1.951
rs2010875	Q8TD55	290	P	S	C	T	benign	alignment_mz	neutral	0.001	0.852	0.994	0.514	NO	COMPBIAS	?	0.193	-1.972	-2.165
rs1132899	P55056	36	L	P	T	C	benign	alignment_mz	neutral	0	1	1	0.575	NO	NO	?	-0.007	-1.71	-1.703
rs918949	Q9HBL0	1604	V	I	G	A	benign	alignment	neutral	0	1	1	0.575	NO	NO	?	-0.031	-1.708	-1.677
rs3825807	Q9UKP4	214	S	P	T	C	benign	alignment	neutral	0	1	1	0.575	NO	PROPEP	?	-0.132	-2.506	-2.374
rs2291725	P09681	103	S	G	A	G	benign	alignment_mz	neutral	0	1	1	0.575	NO	PROPEP	?	-0.158	-2.331	-2.173
rs9939768	Q86VI1	561	Q	E	C	G	benign	alignment	neutral	0	1	1	0.575	NO	NO	?	-0.278	-2.562	-2.284
rs4252125	P00747	472	D	N	G	A	benign	alignment	neutral	0	1	1	0.575	NO	NO	?	-0.384	-2.714	-2.33
rs7495616	Q9UKP4	1583	G	A	G	C	benign	alignment	neutral	0.001	0.852	0.994	0.514	NO	NO	?	-0.492	-1.734	-1.242
rs509648	Q4ZHG4	438	T	A	A	G	benign	alignment_mz	neutral	0	1	1	0.575	NO	NO	?	-0.61	-2.051	-1.441
rs2250377	Q96DD7	159	I	M	A	G	benign	alignment_mz	neutral	0	1	1	0.575	NO	COMPBIAS	?	-0.892	-2.732	-1.84
rs3752630	Q8NCL8	22	C	G	T	G	benign	alignment	neutral	0	1	1	0.575	NO	NO	?	-1.425	-2.43	-1.005
rs8044843	Q58EX7	525	D	G	A	G	benign	alignment_mz	neutral	0	1	1	0.575	NO	NO	?	-2.094	-3.346	-1.252
rs11528010	P36894	2	P	T	C	A	benign	alignment	neutral	0	1	1	0.575	NO	SIGNAL	?	-2.172	-3.76	-1.588
rs1134760	P40313	173	H	R	A	G	benign	alignment	neutral	0	1	1	0.575	NO	NO	?	-2.288	-4.686	-2.398
rs12646	P00739	339	H	D	C	G	benign	alignment	neutral	0	1	1	0.575	NO	NO	?	-2.86	-4.473	-1.613
rs2571445	Q9HBL0	1197	W	R	T	A	benign	alignment	neutral	0	1	1	0.575	NO	NO	?	-3.488	-5.053	-1.565
rs3184504	Q9UQQ2	262	W	R	T	A	benign	alignment	neutral	0	1	1	0.575	NO	NO	?	-3.72	-5.314	-1.594
#Boldface indicates high confidence predicted damaging non-synonymous variants
