# Supplementary material for: Integrative functional genomics identifies regulatory mechanisms at coronary artery disease loci
Source: Nat Commun. 2016 Jul 8;7:12092. doi: 10.1038/ncomms12092 (PMC4941121; doi:10.1038/ncomms12092)
Supplement: Supplementary Data 5 — SIFT functional predictions for non-synonymous CAD associated SNPs. [file ncomms12092-s6.xlsx]

## Sheet: Sheet1
Supplementary Data 5. SIFT functional predictions for non-synonymous CAD associated SNPs.
SNP	Amino acid change	Protein ID	Amino acid	Prediction (Orthologs)	Score (Orthologs)	Median info (Orthologs)	Prediction (Homologs)	Score (Homologs)	Median info (Homologs)
rs7158073	V692A	NP_001120730	V	TOLERATED	1	3.73	TOLERATED	1	3.74
			A	TOLERATED	0.42	3.73	TOLERATED	0.54	3.74
rs12646	H339D	NP_066275	H	TOLERATED	0.07	2.04	DAMAGING	0.01	4.01 Warning! Low confidence.*
			D	TOLERATED	1	2.04	TOLERATED	1	4.01
rs7495616	G1583A	NP_055087	G	TOLERATED	0.07	2.15	TOLERATED	0.06	2.47
			A	TOLERATED	1	2.15	TOLERATED	1	2.47
rs11556924	R363H	NP_057562	R	TOLERATED	0.69	1.82	TOLERATED	1	3.17
			H	TOLERATED	0.11	1.82	DAMAGING	0.01	3.17
rs35107735	F238I	NP_067002	F	TOLERATED	0.28	1.54	TOLERATED	1	2.57
			I	TOLERATED	0.3	1.54	TOLERATED	0.32	2.57
rs629001	D269N	NP_001010985	D	TOLERATED	1	1.83	TOLERATED	1	3.34
			N	TOLERATED	0.38	1.83	TOLERATED	0.46	3.34
rs1132274	R891L	NP_001036041	R	TOLERATED	0.6	1.19	TOLERATED	0.37	2.51
			L	TOLERATED	0.25	1.19	TOLERATED	0.22	2.51
rs1051338	T16P	NP_000226	T	TOLERATED	0.56	2.29	TOLERATED	0.34	3.55
			P	TOLERATED	0.23	2.29	TOLERATED	0.1	3.55
rs2291725	S103G	NP_004114	S	TOLERATED	0.53	2.91	TOLERATED	0.3	2.82
			G	TOLERATED	0.67	2.91	TOLERATED	0.61	2.82
rs1169288	I27L	NP_000536	I	TOLERATED	1	2.9	TOLERATED	1	3.71
			L	TOLERATED	0.44	2.9	TOLERATED	0.05	3.71
rs1057987	S609R	NP_005985	S	TOLERATED	0.64	2.64	TOLERATED	0.57	3.67 Warning! Low confidence.*
			R	TOLERATED	0.17	2.64	DAMAGING	0.02	3.67
rs1132899	L36P	NP_001637	L	TOLERATED	1	3.47	TOLERATED	1	3.45
			P	TOLERATED	0.16	3.47	TOLERATED	0.1	3.45
rs72932557	Y571F	NP_001098056	Y	TOLERATED	0.3	3.36	TOLERATED	0.19	3.58
			F	TOLERATED	1	3.36	TOLERATED	1	3.58
rs35212307	I75V	NP_060726	I	TOLERATED	1	2	TOLERATED	1	3.09
			V	TOLERATED	0.4	2	TOLERATED	0.14	3.09
rs3739998	S1002T	NP_065899	S	TOLERATED	0.8	1.93	TOLERATED	0.77	2.44
			T	TOLERATED	0.62	1.93	TOLERATED	0.57	2.44
rs2571445	W1197R	NP_072174	W	TOLERATED	0.21	3.3	TOLERATED	0.14	2.94
			R	TOLERATED	1	3.3	TOLERATED	1	2.94
rs918949	V1604I	NP_072174	V	TOLERATED	0.33	2.81	TOLERATED	0.47	2.87
			I	TOLERATED	0.57	2.81	TOLERATED	0.75	2.87
rs2820312	T295M	NP_036266	T	TOLERATED	0.83	2.17	TOLERATED	0.68	2.74
			M	TOLERATED	0.14	2.17	TOLERATED	0.2	2.74
rs2250377	I159M	NP_937792	I	TOLERATED	0.54	2.81	TOLERATED	0.13	2.63
			M	TOLERATED	0.26	2.81	TOLERATED	0.18	2.63
rs3184504	W262R	NP_005466	W	DAMAGING	0.04	2.32	DAMAGING	0.02	2.57
			R	TOLERATED	1	2.32	TOLERATED	0.31	2.57
rs3760128	L509P	NP_775818	L	TOLERATED	0.12	3.02	TOLERATED	0.17	3.04
			P	TOLERATED	1	3.02	TOLERATED	0.75	3.04
rs2305913	R151G	NP_001074011	R	TOLERATED	0.16	2.23	DAMAGING	0.03	2.34
			G	TOLERATED	0.15	2.23	TOLERATED	0.19	2.34
rs1135640	I274M	NP_001171968	I	TOLERATED	1	2.35	TOLERATED	1	3.61
			M	TOLERATED	0.18	2.35	TOLERATED	0.52	3.61
rs3752630	C22G	NP_612350	C	TOLERATED	0.16	3.14	TOLERATED	0.13	3.06
			G	TOLERATED	0.8	3.14	TOLERATED	1	3.06
rs4252125	D472N	NP_000292	D	TOLERATED	0.57	2.45	TOLERATED	0.49	3.32
			N	TOLERATED	0.42	2.45	TOLERATED	0.39	3.32
rs4584886	R191W	NP_001123562	R	TOLERATED	0.95	1.63	TOLERATED	1	2.34
			W	TOLERATED	0.05	1.63	DAMAGING	0.02	2.34
rs4816	V178I	NP_005380	V	TOLERATED	0.27	3.04	TOLERATED	0.34	3.88
			I	TOLERATED	0.36	3.04	TOLERATED	1	3.88
rs9322225	P92R	NP_116221	P	TOLERATED	0.36	3.1	TOLERATED	0.29	2.9
			R	TOLERATED	0.33	3.1	TOLERATED	0.8	2.9
rs867186	S219G	NP_006395	S	TOLERATED	0.1	2.86	TOLERATED	0.78	3.39 Warning! Low confidence.*
			G	DAMAGING	0.03	2.86	DAMAGING	0.01	3.39
rs11906160	A25T	NP_065935	A	TOLERATED	1	4.32	TOLERATED	0.51	4.32
			T	TOLERATED	0.67	4.32	TOLERATED	1	4.32
rs11528010	P2T	NP_004320	P	TOLERATED	0.11	4.32	DAMAGING	0.03	4.32 Warning! Low confidence.*
			T	TOLERATED	1	4.32	TOLERATED	1	4.32
rs1060407	S427Y	NP_001127836	S	TOLERATED	0.96	1.47	TOLERATED	1	3.33 Warning! Low confidence.*
			Y	DAMAGING	0.04	1.47	DAMAGING	0.03	3.33
rs1137524	V628I	NP_001127836	V	TOLERATED	0.32	1.41	TOLERATED	1	3.1
			I	TOLERATED	0.18	1.41	TOLERATED	0.11	3.1
rs1137524	V628L	NP_001127836	V	TOLERATED	0.32	1.41	TOLERATED	1	3.1
			L	TOLERATED	0.28	1.41	TOLERATED	0.08	3.1
rs3732530	G188V	NP_006565	G	TOLERATED	0.82	1.68	TOLERATED	0.51	3.42
			V	TOLERATED	0.43	1.68	TOLERATED	0.21	3.42
rs59626664	S1061T	NP_775866	S	TOLERATED	0.99	2.89	TOLERATED	1	3.76
			T	TOLERATED	0.45	2.89	TOLERATED	0.14	3.76
rs2066807	M594I	NP_005410	M	TOLERATED	0.11	2.02	TOLERATED	0.15	3.22
			I	TOLERATED	0.21	2.02	TOLERATED	0.62	3.22
#Boldface indicates high confidence predicted damaging non-synonymous variants
