# Supplementary material for: Integrative functional genomics identifies regulatory mechanisms at coronary artery disease loci
Source: Nat Commun. 2016 Jul 8;7:12092. doi: 10.1038/ncomms12092 (PMC4941121; doi:10.1038/ncomms12092)
Supplement: Supplementary Data 6 — Gene annotation of CAD variants overlapping enhancer and TF binding regions of open chromatin in HCASMC and coronary arteries ex vivo. [file ncomms12092-s7.xlsx]

## Sheet: Sheet1
Supplementary Data 6. Gene annotation of CAD variants overlapping enhancer and TF binding regions of open chromatin in HCASMC and coronary arteries ex vivo.
HCASMC
Chr	Start	End	Variant	Annotation	Detailed Annotation	Distance to TSS	Nearest PromoterID	Entrez ID	Nearest Unigene	Nearest Refseq	Nearest Ensembl	Gene Name	Gene Alias	Gene Description	Gene Type
chr1	2187086	2187087	rs260508	intron (NM_003036, intron 1 of 6)	intron (NM_003036, intron 1 of 6)	26952	NM_003036	6497	Hs.656507	NM_003036	HPRD:01271	SKI	SGS|SKV	SKI proto-oncogene	protein-coding
chr1	154404337	154404338	rs7549250	intron (NM_181359, intron 3 of 8)	MER44D|DNA|TcMar-Tigger	26668	NM_181359	3570	Hs.135087	NM_000565	HPRD:01000	IL6R	CD126|IL-6R-1|IL-6RA|IL6Q|IL6RA|IL6RQ|gp80	interleukin 6 receptor	protein-coding
chr1	154404381	154404382	rs7549338	intron (NM_181359, intron 3 of 8)	MER44D|DNA|TcMar-Tigger	26712	NM_181359	3570	Hs.135087	NM_000565	HPRD:01000	IL6R	CD126|IL-6R-1|IL-6RA|IL6Q|IL6RA|IL6RQ|gp80	interleukin 6 receptor	protein-coding
chr1	154404407	154404408	rs7553796	intron (NM_181359, intron 3 of 8)	MER44D|DNA|TcMar-Tigger	26738	NM_181359	3570	Hs.135087	NM_000565	HPRD:01000	IL6R	CD126|IL-6R-1|IL-6RA|IL6Q|IL6RA|IL6RQ|gp80	interleukin 6 receptor	protein-coding
chr1	169332899	169332900	rs17349579	intron (NR_104229, intron 1 of 12)	L2a|LINE|L2	-4295	NM_003666	8548	Hs.130746	NM_003666	HPRD:16367	BLZF1	GOLGIN-45|JEM-1|JEM-1s|JEM1	basic leucine zipper nuclear factor 1	protein-coding
chr1	200589814	200589815	rs3806361	promoter-TSS (NM_014875)	promoter-TSS (NM_014875)	48	NM_014875	9928	Hs.3104	NM_014875	HPRD:06605	KIF14	-	kinesin family member 14	protein-coding
chr1	201886769	201886770	rs34091558	intron (NM_012134, intron 1 of 2)	intron (NM_012134, intron 1 of 2)	28501	NM_198149	149345	Hs.632471	NM_198149	HPRD:12729	SHISA4	C1orf40|TMEM58	shisa family member 4	protein-coding
chr1	201886769	201886770	rs34091558	intron (NM_012134, intron 1 of 2)	intron (NM_012134, intron 1 of 2)	28611	NM_198149	149345	Hs.632471	NM_198149	HPRD:12729	SHISA4	C1orf40|TMEM58	shisa family member 4	protein-coding
chr1	201886769	201886770	rs34091558	intron (NM_012134, intron 1 of 2)	intron (NM_012134, intron 1 of 2)	28599	NM_198149	149345	Hs.632471	NM_198149	HPRD:12729	SHISA4	C1orf40|TMEM58	shisa family member 4	protein-coding
chr1	201886769	201886770	rs34091558	intron (NM_012134, intron 1 of 2)	intron (NM_012134, intron 1 of 2)	28865	NM_012134	25802	Hs.519075	NM_012134	HPRD:04093	LMOD1	1D|64kD|D1|SM-LMOD	leiomodin 1 (smooth muscle)	protein-coding
chr1	222720698	222720699	rs9441828	intron (NM_024746, intron 1 of 8)	intron (NM_024746, intron 1 of 8)	746	NM_024746	79802	Hs.665660	NM_024746	HPRD:08587	HHIPL2	KIAA1822L	HHIP-like 2	protein-coding
chr2	151328963	151328964	rs1441982	intron (NM_005168, intron 4 of 5)	intron (NM_005168, intron 4 of 5)	15246	NM_005168	390	Hs.6838	NM_005168	HPRD:04233	RND3	ARHE|Rho8|RhoE|memB	Rho family GTPase 3	protein-coding
chr2	188184436	188184437	rs840585	Intergenic	Intergenic	128585	NM_001271751	10203	Hs.470882	NM_005795	HPRD:11809	CALCRL	CGRPR|CRLR	calcitonin receptor-like	protein-coding
chr2	188184501	188184502	rs880890	Intergenic	Intergenic	128520	NM_001271751	10203	Hs.470882	NM_005795	HPRD:11809	CALCRL	CGRPR|CRLR	calcitonin receptor-like	protein-coding
chr2	203830852	203830853	rs79642273	intron (NM_001282910, intron 7 of 14)	MLT1F2|LTR|ERVL-MaLR	-48750	NM_001114132	65065	Hs.648846	NM_198945	HPRD:14811	NBEAL1	A530083I02Rik|ALS2CR16|ALS2CR17	neurobeachin-like 1	protein-coding
chr3	135710842	135710843	rs9827662	intron (NM_001190447, intron 1 of 12)	intron (NM_001190447, intron 1 of 12)	26327	NM_002718	5523	Hs.518155	NM_002718	HPRD:09225	PPP2R3A	PPP2R3|PR130|PR72	protein phosphatase 2, regulatory subunit B'', alpha	protein-coding
chr3	135861667	135861668	rs9881400	intron (NM_181897, intron 12 of 12)	intron (NM_181897, intron 12 of 12)	51643	NM_001145417	55167	Hs.18631	NM_018133	HPRD:08550	MSL2	MSL-2|MSL2L1|RNF184	male-specific lethal 2 homolog (Drosophila)	protein-coding
chr4	57824452	57824453	rs56155140	Intergenic	Intergenic	19374	NM_032313	84273	Hs.8715	NM_032313		NOA1	C4orf14|MTG3|hAtNOS1|hNOA1|mAtNOS1	nitric oxide associated 1	protein-coding
chr4	57824933	57824934	rs7687767	Intergenic	Intergenic	18893	NM_032313	84273	Hs.8715	NM_032313		NOA1	C4orf14|MTG3|hAtNOS1|hNOA1|mAtNOS1	nitric oxide associated 1	protein-coding
chr4	113091712	113091713	rs75228487	intron (NM_152400, intron 1 of 1)	MER44B|DNA|TcMar-Tigger	25159	NM_152400	132720	Hs.23439	NM_152400		C4orf32	-	chromosome 4 open reading frame 32	protein-coding
chr4	148283141	148283142	rs7667633	Intergenic	Intergenic	-118928	NR_045958	1909	Hs.183713	NM_001957	HPRD:00571	EDNRA	ET-A|ETA|ETA-R|ETAR|ETRA|hET-AR	endothelin receptor type A	protein-coding
chr6	82575464	82575465	rs16893614	Intergenic	Intergenic	-113036	NM_017633	55603	Hs.10784	NM_017633	HPRD:13311	FAM46A	C6orf37|XTP11	family with sequence similarity 46, member A	protein-coding
chr6	160883295	160883296	rs3106162	Intergenic	Intergenic	48861	NR_028092	80350	Hs.654503	NM_024492	HPRD:17441	LPAL2	APOA2|APOAL|APOARGC	lipoprotein, Lp(a)-like 2, pseudogene	pseudo
chr7	117222239	117222240	rs6466614	intron (NM_000492, intron 11 of 26)	MIR|SINE|MIR	102222	NM_000492	1080	Hs.489786	NM_000492	HPRD:03883	CFTR	ABC35|ABCC7|CF|CFTR/MRP|MRP7|TNR-CFTR|dJ760C5.1	cystic fibrosis transmembrane conductance regulator (ATP-binding cassette sub-family C, member 7)	protein-coding
chr8	22045921	22045922	rs6995980	intron (NR_033404, intron 8 of 15)	AluJb|SINE|Alu	23268	NR_033403	649	Hs.1274	NM_001199	HPRD:00209	BMP1	OI13|PCOLC|PCP|PCP2|TLD	bone morphogenetic protein 1	protein-coding
chr8	22046273	22046274	rs73551705	intron (NR_033404, intron 8 of 15)	intron (NR_033404, intron 8 of 15)	23620	NR_033403	649	Hs.1274	NM_001199	HPRD:00209	BMP1	OI13|PCOLC|PCP|PCP2|TLD	bone morphogenetic protein 1	protein-coding
chr8	22046424	22046425	rs73551707	intron (NR_033404, intron 8 of 15)	intron (NR_033404, intron 8 of 15)	23771	NR_033403	649	Hs.1274	NM_001199	HPRD:00209	BMP1	OI13|PCOLC|PCP|PCP2|TLD	bone morphogenetic protein 1	protein-coding
chr8	22046749	22046750	rs73225848	intron (NR_033404, intron 8 of 15)	L1ME4a|LINE|L1	24096	NR_033403	649	Hs.1274	NM_001199	HPRD:00209	BMP1	OI13|PCOLC|PCP|PCP2|TLD	bone morphogenetic protein 1	protein-coding
chr8	22048971	22048972	rs73225855	intron (NR_033404, intron 8 of 15)	AluJb|SINE|Alu	26318	NR_033403	649	Hs.1274	NM_001199	HPRD:00209	BMP1	OI13|PCOLC|PCP|PCP2|TLD	bone morphogenetic protein 1	protein-coding
chr8	22048972	22048973	rs73225856	intron (NR_033404, intron 8 of 15)	AluJb|SINE|Alu	26319	NR_033403	649	Hs.1274	NM_001199	HPRD:00209	BMP1	OI13|PCOLC|PCP|PCP2|TLD	bone morphogenetic protein 1	protein-coding
chr8	126479316	126479317	rs6982636	Intergenic	Intergenic	34865	NM_001282985	10221	Hs.444947	NM_025195	HPRD:09863	TRIB1	C8FW|GIG-2|GIG2|SKIP1|TRB-1|TRB1	tribbles pseudokinase 1	protein-coding
chr9	22052735	22052736	rs6475604	intron (NR_120536, intron 3 of 3)	intron (NR_120536, intron 3 of 3)	-43423	NM_078487	1030	Hs.72901	NM_004936	HPRD:02696	CDKN2B	CDK4I|INK4B|MTS2|P15|TP15|p15INK4b	cyclin-dependent kinase inhibitor 2B (p15, inhibits CDK4)	protein-coding
chr9	22103184	22103185	rs1537372	intron (NR_047534, intron 4 of 8)	(TG)n|Simple_repeat|Simple_repeat	-93872	NM_078487	1030	Hs.72901	NM_004936	HPRD:02696	CDKN2B	CDK4I|INK4B|MTS2|P15|TP15|p15INK4b	cyclin-dependent kinase inhibitor 2B (p15, inhibits CDK4)	protein-coding
chr9	22103342	22103343	rs1537373	intron (NR_047534, intron 4 of 8)	intron (NR_047534, intron 4 of 8)	-94030	NM_078487	1030	Hs.72901	NM_004936	HPRD:02696	CDKN2B	CDK4I|INK4B|MTS2|P15|TP15|p15INK4b	cyclin-dependent kinase inhibitor 2B (p15, inhibits CDK4)	protein-coding
chr9	22103814	22103815	rs1333042	intron (NR_047534, intron 4 of 8)	intron (NR_047534, intron 4 of 8)	-94502	NM_078487	1030	Hs.72901	NM_004936	HPRD:02696	CDKN2B	CDK4I|INK4B|MTS2|P15|TP15|p15INK4b	cyclin-dependent kinase inhibitor 2B (p15, inhibits CDK4)	protein-coding
chr9	22112242	22112243	rs7341786	intron (NR_047534, intron 4 of 8)	MLT1K|LTR|ERVL-MaLR	-102930	NM_078487	1030	Hs.72901	NM_004936	HPRD:02696	CDKN2B	CDK4I|INK4B|MTS2|P15|TP15|p15INK4b	cyclin-dependent kinase inhibitor 2B (p15, inhibits CDK4)	protein-coding
chr10	81914788	81914789	rs3748242	TTS (NM_145868)	TTS (NM_145868)	22530	NM_001012973	219348	Hs.204947	NM_001012973		PLAC9	-	placenta-specific 9	protein-coding
chr10	104536361	104536362	rs4147157	intron (NM_017787, intron 1 of 3)	intron (NM_017787, intron 1 of 3)	473	NM_017787	54838	Hs.500897	NM_017787	HPRD:12567	WBP1L	C10orf26|OPA1L|OPAL1	WW domain binding protein 1-like	protein-coding
chr10	105668173	105668174	rs7920217	intron (NM_024928, intron 3 of 9)	intron (NM_024928, intron 3 of 9)	9872	NM_024928	79991	Hs.62314	NM_024928		OBFC1	AAF-44|AAF44|RPA-32|STN1|bA541N10.2	oligonucleotide/oligosaccharide-binding fold containing 1	protein-coding
chr11	9780892	9780893	rs10734649	intron (NR_036485, intron 1 of 2)	intron (NR_036485, intron 1 of 2)	188	NR_033972	440028	Hs.677541	NR_033972	ENSG00000245522	LOC440028	-	uncharacterized LOC440028	ncRNA
chr11	75276179	75276180	rs606452	intron (NM_001207014, intron 2 of 5)	intron (NM_001207014, intron 2 of 5)	3078	NM_001207014	871	Hs.596449	NM_001235	HPRD:02968	SERPINH1	AsTP3|CBP1|CBP2|HSP47|OI10|PPROM|RA-A47|SERPINH2|gp46	serpin peptidase inhibitor, clade H (heat shock protein 47), member 1, (collagen binding protein 1)	protein-coding
chr11	75276468	75276469	rs653724	intron (NM_001207014, intron 2 of 5)	intron (NM_001207014, intron 2 of 5)	3367	NM_001207014	871	Hs.596449	NM_001235	HPRD:02968	SERPINH1	AsTP3|CBP1|CBP2|HSP47|OI10|PPROM|RA-A47|SERPINH2|gp46	serpin peptidase inhibitor, clade H (heat shock protein 47), member 1, (collagen binding protein 1)	protein-coding
chr11	75276770	75276771	rs604021	intron (NM_001207014, intron 2 of 5)	intron (NM_001207014, intron 2 of 5)	3669	NM_001207014	871	Hs.596449	NM_001235	HPRD:02968	SERPINH1	AsTP3|CBP1|CBP2|HSP47|OI10|PPROM|RA-A47|SERPINH2|gp46	serpin peptidase inhibitor, clade H (heat shock protein 47), member 1, (collagen binding protein 1)	protein-coding
chr11	103668963	103668964	rs2019090	Intergenic	Plat_L3|LINE|CR1	-51671	NR_039842	100616457		NR_039842	miRBase:MI0017326	MIR4693	-	microRNA 4693	ncRNA
chr11	116943545	116943546	rs7109649	intron (NM_025164, intron 1 of 23)	intron (NM_025164, intron 1 of 23)	25586	NM_001281749	23387	Hs.167451	NM_025164	HPRD:11121	SIK3	QSK|SIK-3	SIK family kinase 3	protein-coding
chr11	116943953	116943954	rs1531706	intron (NM_025164, intron 1 of 23)	intron (NM_025164, intron 1 of 23)	25178	NM_001281749	23387	Hs.167451	NM_025164	HPRD:11121	SIK3	QSK|SIK-3	SIK family kinase 3	protein-coding
chr12	112007757	112007758	rs653178	intron (NM_002973, intron 1 of 24)	MER3|DNA|hAT-Charlie	29723	NM_002973	6311	Hs.76253	NM_002973	HPRD:03307	ATXN2	ASL13|ATX2|SCA2|TNRC13	ataxin 2	protein-coding
chr13	111049624	111049625	rs9515203	intron (NM_001846, intron 4 of 47)	intron (NM_001846, intron 4 of 47)	56319	NR_107040	102465872		NR_107040		MIR8073	hsa-mir-8073	microRNA 8073	ncRNA
chr15	64736288	64736289	rs7162324	intron (NM_016213, intron 11 of 12)	intron (NM_016213, intron 11 of 12)	-55331	NM_015042	23060	Hs.595451	NM_015042	HPRD:18754	ZNF609	-	zinc finger protein 609	protein-coding
chr15	64814294	64814295	rs673931	intron (NM_015042, intron 1 of 8)	intron (NM_015042, intron 1 of 8)	22675	NM_015042	23060	Hs.595451	NM_015042	HPRD:18754	ZNF609	-	zinc finger protein 609	protein-coding
chr15	64828505	64828506	rs28635082	intron (NM_015042, intron 1 of 8)	AluJr|SINE|Alu	36886	NM_015042	23060	Hs.595451	NM_015042	HPRD:18754	ZNF609	-	zinc finger protein 609	protein-coding
chr15	67442597	67442598	rs17293632	intron (NM_001145103, intron 1 of 8)	intron (NM_001145103, intron 1 of 8)	12238	NM_001145103	4088	Hs.727986	NM_005902	HPRD:04380	SMAD3	HSPC193|HsT17436|JV15-2|LDS1C|LDS3|MADH3	SMAD family member 3	protein-coding
chr15	67458153	67458154	rs4562997	promoter-TSS (NM_001145104)	promoter-TSS (NM_001145104)	-340	NM_001145104	4088	Hs.727986	NM_005902	HPRD:04380	SMAD3	HSPC193|HsT17436|JV15-2|LDS1C|LDS3|MADH3	SMAD family member 3	protein-coding
chr15	79049238	79049239	rs8024939	Intergenic	Intergenic	4859	NR_036495	646938	Hs.449783	NR_036495	ENSG00000238166	LOC646938	-	TBC1 domain family, member 2B pseudogene	pseudo
chr15	79049414	79049415	rs59934757	Intergenic	Intergenic	5035	NR_036495	646938	Hs.449783	NR_036495	ENSG00000238166	LOC646938	-	TBC1 domain family, member 2B pseudogene	pseudo
chr15	79152423	79152424	rs5029904	Intergenic	Intergenic	-12700	NM_006791	10933	Hs.374503	NM_006791	HPRD:09532	MORF4L1	Eaf3|HsT17725|MEAF3|MORFRG15|MRG15|S863-6	mortality factor 4 like 1	protein-coding
chr15	86037994	86037995	rs900573	intron (NM_007200, intron 2 of 36)	intron (NM_007200, intron 2 of 36)	114147	NM_006738	11214	Hs.459211	NM_006738	HPRD:05253	AKAP13	AKAP-13|AKAP-Lbc|ARHGEF13|BRX|HA-3|Ht31|LBC|PRKA13|PROTO-LB|PROTO-LBC|c-lbc|p47	A kinase (PRKA) anchor protein 13	protein-coding
chr15	91416551	91416552	rs17514846	intron (NM_001289824, intron 1 of 15)	intron (NM_001289824, intron 1 of 15)	443	NM_001289824	5045	Hs.513153	NM_002569	HPRD:00653	FURIN	FUR|PACE|PCSK3|SPC1	furin (paired basic amino acid cleaving enzyme)	protein-coding
chr15	92079945	92079946	rs7496956	Intergenic	Intergenic	73376	NR_110106	101926928	Hs.638788	NR_110106	ENSG00000258551	LOC101926928	-	uncharacterized LOC101926928	ncRNA
chr15	92080004	92080005	rs7498013	Intergenic	Intergenic	73435	NR_110106	101926928	Hs.638788	NR_110106	ENSG00000258551	LOC101926928	-	uncharacterized LOC101926928	ncRNA
chr17	2096442	2096443	rs2169357	intron (NM_001256827, intron 3 of 11)	MSTA|LTR|ERVL-MaLR	-39530	NR_110888	101927839	Hs.665648	NR_110888		LOC101927839	-	uncharacterized LOC101927839	ncRNA
chr17	2096581	2096582	rs6503321	intron (NM_001256827, intron 3 of 11)	MSTA|LTR|ERVL-MaLR	-39391	NR_110888	101927839	Hs.665648	NR_110888		LOC101927839	-	uncharacterized LOC101927839	ncRNA
chr17	2115923	2115924	rs9895551	intron (NM_001256827, intron 3 of 11)	intron (NM_001256827, intron 3 of 11)	-20049	NR_110888	101927839	Hs.665648	NR_110888		LOC101927839	-	uncharacterized LOC101927839	ncRNA
chr17	2117946	2117947	rs2281727	intron (NM_001256827, intron 3 of 11)	intron (NM_001256827, intron 3 of 11)	-18026	NR_110888	101927839	Hs.665648	NR_110888		LOC101927839	-	uncharacterized LOC101927839	ncRNA
chr17	2119102	2119103	rs11655813	intron (NM_001256827, intron 3 of 11)	intron (NM_001256827, intron 3 of 11)	-16870	NR_110888	101927839	Hs.665648	NR_110888		LOC101927839	-	uncharacterized LOC101927839	ncRNA
chr17	2126505	2126506	rs216172	intron (NM_001256827, intron 3 of 11)	intron (NM_001256827, intron 3 of 11)	-9467	NR_110888	101927839	Hs.665648	NR_110888		LOC101927839	-	uncharacterized LOC101927839	ncRNA
chr17	2135981	2135982	rs7212249	promoter-TSS (NR_110888)	promoter-TSS (NR_110888)	9	NR_110888	101927839	Hs.665648	NR_110888		LOC101927839	-	uncharacterized LOC101927839	ncRNA
chr17	2143461	2143462	rs10852932	intron (NM_001256827, intron 2 of 11)	intron (NM_001256827, intron 2 of 11)	-3320	NM_001256828	23293	Hs.448342	NM_017575	HPRD:06502	SMG6	C17orf31|EST1A|SMG-6|hSMG5/7a	SMG6 nonsense mediated mRNA decay factor	protein-coding
chr17	2186101	2186102	rs749240	exon (NM_017575, exon 8 of 19)	exon (NM_017575, exon 8 of 19)	-16608	NM_001256827	23293	Hs.448342	NM_017575	HPRD:06502	SMG6	C17orf31|EST1A|SMG-6|hSMG5/7a	SMG6 nonsense mediated mRNA decay factor	protein-coding
chr17	46969666	46969667	rs9904645	promoter-TSS (NM_005175)	promoter-TSS (NM_005175)	-482	NM_001002027	516	Hs.80986	NM_005175	HPRD:04428	ATP5G1	ATP5A|ATP5G	ATP synthase, H+ transporting, mitochondrial Fo complex, subunit C1 (subunit 9)	protein-coding
chr17	46993234	46993235	rs3744608	intron (NM_023079, intron 3 of 6)	intron (NM_023079, intron 3 of 6)	7503	NM_023079	65264	Hs.514297	NM_023079	HPRD:08589	UBE2Z	USE1	ubiquitin-conjugating enzyme E2Z	protein-coding
chr17	46993371	46993372	rs4378658	intron (NM_023079, intron 3 of 6)	intron (NM_023079, intron 3 of 6)	7640	NM_023079	65264	Hs.514297	NM_023079	HPRD:08589	UBE2Z	USE1	ubiquitin-conjugating enzyme E2Z	protein-coding
chr17	62404442	62404443	rs9303469	intron (NM_000442, intron 1 of 1)	MIRb|SINE|MIR	2641	NM_000442	5175	Hs.376675	NM_000442		PECAM1	CD31|CD31/EndoCAM|GPIIA'|PECA1|PECAM-1|endoCAM	platelet/endothelial cell adhesion molecule 1	protein-coding
chr17	62404453	62404454	rs9303470	intron (NM_000442, intron 1 of 1)	MIRb|SINE|MIR	2630	NM_000442	5175	Hs.376675	NM_000442		PECAM1	CD31|CD31/EndoCAM|GPIIA'|PECA1|PECAM-1|endoCAM	platelet/endothelial cell adhesion molecule 1	protein-coding
chr19	32864680	32864681	rs71351160	intron (NM_001136156, intron 5 of 6)	Tigger6a|DNA|TcMar-Tigger	28166	NM_014910	22847	Hs.205392	NM_014910	HPRD:11722	ZNF507	-	zinc finger protein 507	protein-coding
chr19	41829310	41829311	rs2241720	3' UTR (NM_052848, exon 5 of 5)	3' UTR (NM_052848, exon 5 of 5)	13216	NM_052848	90324	Hs.437497	NM_052848	HPRD:14467	CCDC97	-	coiled-coil domain containing 97	protein-coding
chr19	41829582	41829583	rs2241719	3' UTR (NM_052848, exon 5 of 5)	3' UTR (NM_052848, exon 5 of 5)	13488	NM_052848	90324	Hs.437497	NM_052848	HPRD:14467	CCDC97	-	coiled-coil domain containing 97	protein-coding
chr19	41829607	41829608	rs2241718	3' UTR (NM_052848, exon 5 of 5)	3' UTR (NM_052848, exon 5 of 5)	13513	NM_052848	90324	Hs.437497	NM_052848	HPRD:14467	CCDC97	-	coiled-coil domain containing 97	protein-coding
chr19	45458147	45458148	rs3760629	promoter-TSS (NM_001294)	promoter-TSS (NM_001294)	-103	NM_001282175	1209	Hs.444441	NM_001294	ENSG00000104853	CLPTM1	-	cleft lip and palate associated transmembrane protein 1	protein-coding
chr20	33605803	33605804	rs6579210	intron (NM_015638, intron 9 of 18)	intron (NM_015638, intron 9 of 18)	-27528	NR_039912	100616134		NR_039912		MIR499B	MIR499A|hsa-mir-499b	microRNA 499b	ncRNA
chr20	33605858	33605859	rs6579211	intron (NM_015638, intron 9 of 18)	intron (NM_015638, intron 9 of 18)	-27583	NR_039912	100616134		NR_039912		MIR499B	MIR499A|hsa-mir-499b	microRNA 499b	ncRNA
chr20	33699436	33699437	rs6060244	Intergenic	Intergenic	-18818	NM_015638	26133	Hs.168073	NM_015638	HPRD:09238	TRPC4AP	C20orf188|PPP1R158|TRRP4AP|TRUSS	transient receptor potential cation channel, subfamily C, member 4 associated protein	protein-coding
chr20	33699626	33699627	rs6060245	Intergenic	L1MC5|LINE|L1	-19008	NM_015638	26133	Hs.168073	NM_015638	HPRD:09238	TRPC4AP	C20orf188|PPP1R158|TRRP4AP|TRUSS	transient receptor potential cation channel, subfamily C, member 4 associated protein	protein-coding
chr21	30535303	30535304	rs73193808	intron (NM_001286622, intron 8 of 8)	AluSz6|SINE|Alu	17423	NM_001286624	56911	Hs.222802	NM_020152	HPRD:10764	MAP3K7CL	C21orf7|HC21ORF7|TAK1L|TAKL|TAKL-1|TAKL-2|TAKL-4	MAP3K7 C-terminal like	protein-coding
chr21	30568407	30568408	rs2056864	intron (NR_027072, intron 1 of 1)	intron (NR_027072, intron 1 of 1)	2592	NR_027072	193629	Hs.720711	NM_138968	ENSG00000215533	LINC00189	C21orf109|NCRNA00189	long intergenic non-protein coding RNA 189	ncRNA
chr21	30604783	30604784	rs2223036	intron (NR_027072, intron 1 of 1)	MIR|SINE|MIR	38968	NR_027072	193629	Hs.720711	NM_138968	ENSG00000215533	LINC00189	C21orf109|NCRNA00189	long intergenic non-protein coding RNA 189	ncRNA
chr21	30605090	30605091	rs4315609	intron (NR_027072, intron 1 of 1)	MLT1B|LTR|ERVL-MaLR	39275	NR_027072	193629	Hs.720711	NM_138968	ENSG00000215533	LINC00189	C21orf109|NCRNA00189	long intergenic non-protein coding RNA 189	ncRNA
Ex vivo
Chr	Start	End	Variant	Annotation	Detailed Annotation	Distance to TSS	Nearest PromoterID	Entrez ID	Nearest Unigene	Nearest Refseq	Nearest Ensembl	Gene Name	Gene Alias	Gene Description	Gene Type
chr1	200589814	200589815	rs3806361	promoter-TSS (NM_014875)	promoter-TSS (NM_014875)	48	NM_014875	9928	Hs.3104	NM_014875	HPRD:06605	KIF14	-	kinesin family member 14	protein-coding
chr4	57824452	57824453	rs56155140	Intergenic	Intergenic	19374	NM_032313	84273	Hs.8715	NM_032313		NOA1	C4orf14|MTG3|hAtNOS1|hNOA1|mAtNOS1	nitric oxide associated 1	protein-coding
chr4	148283141	148283142	rs7667633	Intergenic	Intergenic	-118928	NR_045958	1909	Hs.183713	NM_001957	HPRD:00571	EDNRA	ET-A|ETA|ETA-R|ETAR|ETRA|hET-AR	endothelin receptor type A	protein-coding
chr7	117222239	117222240	rs6466614	intron (NM_000492, intron 11 of 26)	MIR|SINE|MIR	102222	NM_000492	1080	Hs.489786	NM_000492	HPRD:03883	CFTR	ABC35|ABCC7|CF|CFTR/MRP|MRP7|TNR-CFTR|dJ760C5.1	cystic fibrosis transmembrane conductance regulator (ATP-binding cassette sub-family C, member 7)	protein-coding
chr8	22046273	22046274	rs73551705	intron (NR_033404, intron 8 of 15)	intron (NR_033404, intron 8 of 15)	23620	NM_006129	649	Hs.1274	NM_001199	HPRD:00209	BMP1	OI13|PCOLC|PCP|PCP2|TLD	bone morphogenetic protein 1	protein-coding
chr8	22046424	22046425	rs73551707	intron (NR_033404, intron 8 of 15)	intron (NR_033404, intron 8 of 15)	23771	NM_006129	649	Hs.1274	NM_001199	HPRD:00209	BMP1	OI13|PCOLC|PCP|PCP2|TLD	bone morphogenetic protein 1	protein-coding
chr9	22103342	22103343	rs1537373	intron (NR_047534, intron 4 of 8)	intron (NR_047534, intron 4 of 8)	-94030	NM_078487	1030	Hs.72901	NM_004936	HPRD:02696	CDKN2B	CDK4I|INK4B|MTS2|P15|TP15|p15INK4b	cyclin-dependent kinase inhibitor 2B (p15, inhibits CDK4)	protein-coding
chr9	22103814	22103815	rs1333042	intron (NR_047534, intron 4 of 8)	intron (NR_047534, intron 4 of 8)	-94502	NM_078487	1030	Hs.72901	NM_004936	HPRD:02696	CDKN2B	CDK4I|INK4B|MTS2|P15|TP15|p15INK4b	cyclin-dependent kinase inhibitor 2B (p15, inhibits CDK4)	protein-coding
chr10	81914788	81914789	rs3748242	TTS (NM_145868)	TTS (NM_145868)	22530	NM_001012973	219348	Hs.204947	NM_001012973		PLAC9	-	placenta-specific 9	protein-coding
chr10	104536361	104536362	rs4147157	intron (NM_017787, intron 1 of 3)	intron (NM_017787, intron 1 of 3)	473	NM_017787	54838	Hs.500897	NM_017787	HPRD:12567	WBP1L	C10orf26|OPA1L|OPAL1	WW domain binding protein 1-like	protein-coding
chr10	105668173	105668174	rs7920217	intron (NM_024928, intron 3 of 9)	intron (NM_024928, intron 3 of 9)	9872	NM_024928	79991	Hs.62314	NM_024928		OBFC1	AAF-44|AAF44|RPA-32|STN1|bA541N10.2	oligonucleotide/oligosaccharide-binding fold containing 1	protein-coding
chr11	9780892	9780893	rs10734649	intron (NR_036485, intron 1 of 2)	intron (NR_036485, intron 1 of 2)	188	NR_033972	440028	Hs.677541	NR_033972	ENSG00000245522	LOC440028	-	uncharacterized LOC440028	ncRNA
chr13	111049624	111049625	rs9515203	intron (NM_001846, intron 4 of 47)	intron (NM_001846, intron 4 of 47)	56319	NR_107040	102465872		NR_107040		MIR8073	hsa-mir-8073	microRNA 8073	ncRNA
chr15	67442597	67442598	rs17293632	intron (NM_001145103, intron 1 of 8)	intron (NM_001145103, intron 1 of 8)	12238	NM_001145103	4088	Hs.727986	NM_005902	HPRD:04380	SMAD3	HSPC193|HsT17436|JV15-2|LDS1C|LDS3|MADH3	SMAD family member 3	protein-coding
chr15	79049238	79049239	rs8024939	Intergenic	Intergenic	4859	NR_036495	646938	Hs.449783	NR_036495	ENSG00000238166	LOC646938	-	TBC1 domain family, member 2B pseudogene	pseudo
chr15	79049414	79049415	rs59934757	Intergenic	Intergenic	5035	NR_036495	646938	Hs.449783	NR_036495	ENSG00000238166	LOC646938	-	TBC1 domain family, member 2B pseudogene	pseudo
chr15	79152423	79152424	rs5029904	Intergenic	Intergenic	-12700	NM_206839	10933	Hs.374503	NM_006791	HPRD:09532	MORF4L1	Eaf3|HsT17725|MEAF3|MORFRG15|MRG15|S863-6	mortality factor 4 like 1	protein-coding
chr17	2119102	2119103	rs11655813	intron (NM_001256827, intron 3 of 11)	intron (NM_001256827, intron 3 of 11)	-16870	NR_110888	101927839	Hs.665648	NR_110888		LOC101927839	-	uncharacterized LOC101927839	ncRNA
chr17	2126505	2126506	rs216172	intron (NM_001256827, intron 3 of 11)	intron (NM_001256827, intron 3 of 11)	-9467	NR_110888	101927839	Hs.665648	NR_110888		LOC101927839	-	uncharacterized LOC101927839	ncRNA
chr17	46969666	46969667	rs9904645	promoter-TSS (NM_005175)	promoter-TSS (NM_005175)	-482	NM_005175	516	Hs.80986	NM_005175	HPRD:04428	ATP5G1	ATP5A|ATP5G	ATP synthase, H+ transporting, mitochondrial Fo complex, subunit C1 (subunit 9)	protein-coding
chr17	62404442	62404443	rs9303469	intron (NM_000442, intron 1 of 1)	MIRb|SINE|MIR	2641	NM_000442	5175	Hs.376675	NM_000442		PECAM1	CD31|CD31/EndoCAM|GPIIA'|PECA1|PECAM-1|endoCAM	platelet/endothelial cell adhesion molecule 1	protein-coding
chr17	62404453	62404454	rs9303470	intron (NM_000442, intron 1 of 1)	MIRb|SINE|MIR	2630	NM_000442	5175	Hs.376675	NM_000442		PECAM1	CD31|CD31/EndoCAM|GPIIA'|PECA1|PECAM-1|endoCAM	platelet/endothelial cell adhesion molecule 1	protein-coding
chr19	32864680	32864681	rs71351160	intron (NM_001136156, intron 5 of 6)	Tigger6a|DNA|TcMar-Tigger	28166	NM_001136156	22847	Hs.205392	NM_014910	HPRD:11722	ZNF507	-	zinc finger protein 507	protein-coding
chr19	41829310	41829311	rs2241720	3' UTR (NM_052848, exon 5 of 5)	3' UTR (NM_052848, exon 5 of 5)	13216	NM_052848	90324	Hs.437497	NM_052848	HPRD:14467	CCDC97	-	coiled-coil domain containing 97	protein-coding
chr19	41829582	41829583	rs2241719	3' UTR (NM_052848, exon 5 of 5)	3' UTR (NM_052848, exon 5 of 5)	13488	NM_052848	90324	Hs.437497	NM_052848	HPRD:14467	CCDC97	-	coiled-coil domain containing 97	protein-coding
chr19	41829607	41829608	rs2241718	3' UTR (NM_052848, exon 5 of 5)	3' UTR (NM_052848, exon 5 of 5)	13513	NM_052848	90324	Hs.437497	NM_052848	HPRD:14467	CCDC97	-	coiled-coil domain containing 97	protein-coding
chr19	45458147	45458148	rs3760629	promoter-TSS (NM_001294)	promoter-TSS (NM_001294)	-103	NM_001282175	1209	Hs.444441	NM_001294	ENSG00000104853	CLPTM1	-	cleft lip and palate associated transmembrane protein 1	protein-coding
chr21	30535303	30535304	rs73193808	intron (NM_001286622, intron 8 of 8)	AluSz6|SINE|Alu	17423	NM_001286624	56911	Hs.222802	NM_020152	HPRD:10764	MAP3K7CL	C21orf7|HC21ORF7|TAK1L|TAKL|TAKL-1|TAKL-2|TAKL-4	MAP3K7 C-terminal like	protein-coding
chr21	30568407	30568408	rs2056864	intron (NR_027072, intron 1 of 1)	intron (NR_027072, intron 1 of 1)	2592	NR_027072	193629	Hs.720711	NM_138968	ENSG00000215533	LINC00189	C21orf109|NCRNA00189	long intergenic non-protein coding RNA 189	ncRNA
