# Supplementary material for: Integrative functional genomics identifies regulatory mechanisms at coronary artery disease loci
Source: Nat Commun. 2016 Jul 8;7:12092. doi: 10.1038/ncomms12092 (PMC4941121; doi:10.1038/ncomms12092)
Supplement: Supplementary Data 7 — RegulomeDb annotation of prioritized CAD variants overlapping regulatory features from ENCODE and Roadmap Epigenomics datasets. [file ncomms12092-s8.xlsx]

## Sheet: Sheet1
Supplementary Data 7. RegulomeDb annotation of prioritized CAD variants overlapping regulatory features from ENCODE and Roadmap Epigenomics datasets.
HCASMC
chr	coordinate	rsid	hits	score	include
chr1	2187084	rs260508	Chromatin_Structure||DNase-seq|Progfib, Chromatin_Structure||DNase-seq|Htr8, Chromatin_Structure||DNase-seq|Hpaec, Chromatin_Structure||DNase-seq|Fibropag08395, Chromatin_Structure||DNase-seq|Monocd14ro1746, Chromatin_Structure||DNase-seq|Huvec, Chromatin_Structure||DNase-seq|Tregwb83319432, Chromatin_Structure||DNase-seq|Cd20ro01794, Chromatin_Structure||DNase-seq|Heartoc, Chromatin_Structure||D…	4	Yes
chr1	154404335	rs7549250	Motifs|Footprinting|Chorion|TBX15, Motifs|Footprinting|Hmec|TBX15, Motifs|Footprinting|AosmcSerumfree|TBX15, Motifs|Footprinting|Helas3|TBX15, Motifs|Footprinting|Fibrobl|TBX15, Motifs|Footprinting|Myometr|TBX15, Motifs|Footprinting|Htr8|TBX15, Motifs|Footprinting|Helas3Ifna4h|TBX15, Motifs|Footprinting|Phte|TBX15, Motifs|Footprinting|Gliobla|TBX15, Motifs|Footprinting|8988t|TBX15, Motifs|Footpri…	2b	Yes
chr1	154404379	rs7549338	Motifs|PWM||AR, Motifs|Footprinting|Myometr|GR, Motifs|Footprinting|Helas3|AR, Motifs|Footprinting|Chorion|AR, Motifs|Footprinting|Phte|AR, Motifs|PWM||GR, Motifs|Footprinting|Huvec|AR, Motifs|Footprinting|Fibrobl|GR, Motifs|Footprinting|Htr8|AR, Motifs|Footprinting|Panisd|GR, Motifs|Footprinting|Htr8|GR, Motifs|Footprinting|Hmec|AR, Motifs|Footprinting|AosmcSerumfree|AR, Motifs|Footprinting|Glio…	2b	Yes
chr1	154404405	rs7553796	Motifs|Footprinting|AosmcSerumfree|NF-kappaB, Motifs|Footprinting|Chorion|NF-kappaB, Motifs|Footprinting|Panisd|NF-kappaB, Motifs|Footprinting|Hsmm|NF-kappaB, Motifs|PWM||FOXC2, Motifs|Footprinting|Gliobla|NF-kappaB, Motifs|Footprinting|Fibrobl|NF-kappaB, Motifs|Footprinting|Myometr|NF-kappaB, Motifs|PWM||NF-kappaB, Chromatin_Structure||DNase-seq|Htr8, Chromatin_Structure||DNase-seq|Hpaec, Chroma…	2b	Yes
chr1	169332897	rs17349579	Motifs|Footprinting|Hpde6e6e7|DMRT3, Motifs|Footprinting|Htr8|DMRT2, Motifs|Footprinting|Helas3|DMRT3, Motifs|PWM||Hoxa9, Motifs|PWM||Hoxa10, Motifs|Footprinting|Gm12878|DMRT3, Motifs|PWM||Hoxd10, Motifs|PWM||Cdx1, Motifs|Footprinting|AosmcSerumfree|AIRE, Motifs|Footprinting|Gm12878|AIRE, Motifs|PWM||DMRT2, Motifs|Footprinting|Panisd|DMRT2, Motifs|Footprinting|AosmcSerumfree|DMRT2, Motifs|Footpri…	2b	Yes
chr1	200589812	rs3806361	Chromatin_Structure||DNase-seq|Progfib, Chromatin_Structure||DNase-seq|Ipsnihi7, Chromatin_Structure||DNase-seq|Htr8, Chromatin_Structure||DNase-seq|Fibropag08395, Chromatin_Structure||DNase-seq|Hpde6e6e7, Chromatin_Structure||DNase-seq|Huvec, Chromatin_Structure|Est10nm30m|DNase-seq|Ishikawa, Chromatin_Structure||DNase-seq|Cd20ro01794, Chromatin_Structure||DNase-seq|Ipsnihi11, Chromatin_Structur…	4	Yes
chr1	201886769	rs34091558	Motifs|Footprinting|Phte|FOXO4, Motifs|Footprinting|Melano|FOXO4, Motifs|Footprinting|Myometr|FOXO4, Motifs|Footprinting|Fibrop|FOXO4, Motifs|Footprinting|Helas3|FOXO4, Motifs|Footprinting|Hmec|FOXO4, Motifs|Footprinting|Hsmm|FOXO4, Motifs|Footprinting|AosmcSerumfree|FOXO4, Motifs|Footprinting|Fibrobl|FOXO4, Motifs|Footprinting|LncapAndro|FOXO4, Motifs|Footprinting|Osteobl|FOXO4, Motifs|Footprint…	2b	Yes
chr1	222720696	rs9441828	Chromatin_Structure||DNase-seq|Progfib, Chromatin_Structure||DNase-seq|Htr8, Chromatin_Structure||DNase-seq|Fibropag08395, Chromatin_Structure||DNase-seq|UrotsaUt189, Chromatin_Structure||DNase-seq|Panisd, Chromatin_Structure||DNase-seq|Fibroblgm03348, Chromatin_Structure||DNase-seq|Sknsh, Chromatin_Structure|Hypoxlaccon|DNase-seq|Mcf7, Chromatin_Structure||DNase-seq|Olfneurosphere, Chromatin_Str…	4	Yes
chr2	151328961	rs1441982	Chromatin_Structure||DNase-seq|Fibropag08395, Chromatin_Structure||DNase-seq|Ag09319, Chromatin_Structure||DNase-seq|Fibroblgm03348, Chromatin_Structure||FAIRE|Nhek, Chromatin_Structure|Lenticon|DNase-seq|Fibroblgm03348, Chromatin_Structure||DNase-seq|Fibrobl, Chromatin_Structure||DNase-seq|Colo829, Chromatin_Structure||DNase-seq|Fibrop, Chromatin_Structure|Lentimyod|DNase-seq|Fibroblgm03348, Chr…	4	Yes
chr2	188184434	rs840585	Chromatin_Structure||DNase-seq|Hcf, Chromatin_Structure||DNase-seq|Hcfaa, Chromatin_Structure||DNase-seq|Hrgec, Chromatin_Structure||DNase-seq|Hrce, Chromatin_Structure||FAIRE|Huvec, Protein_Binding||ChIP-seq|HUVEC|GATA2, Protein_Binding|01pct|ChIP-seq|MCF10A-Er-Src|MYC, Protein_Binding|01pct|ChIP-seq|MCF10A-Er-Src|FOS, Protein_Binding|4ohtam_1um_12hr|ChIP-seq|MCF10A-Er-Src|FOS, Protein_Binding|4…	4	Yes
chr2	188184499	rs880890	Single_Nucleotides|CALCRL|eQTL|Monocytes, Motifs|PWM||BARHL1, Motifs|PWM||TFCP2, Motifs|PWM||BARHL2, Chromatin_Structure|Diff4d|DNase-seq|Lhcnm2, Chromatin_Structure||FAIRE|Huvec, Chromatin_Structure|Znf4g7d3|DNase-seq|K562, Chromatin_Structure||FAIRE|K562, Chromatin_Structure||DNase-seq|Lhcnm2, Chromatin_Structure|Nabut|FAIRE|K562, Chromatin_Structure||DNase-seq|K562, Protein_Binding|01pct|ChIP-…	1d	Yes
chr2	203830850	rs79642273	Chromatin_Structure||DNase-seq|Ipsnihi7, Chromatin_Structure||DNase-seq|Htr8, Chromatin_Structure||DNase-seq|K562G2mphase, Chromatin_Structure||DNase-seq|Gm19240, Chromatin_Structure||DNase-seq|Gm10248, Chromatin_Structure||FAIRE|Gm18507, Chromatin_Structure||FAIRE|Gm12892, Chromatin_Structure||FAIRE|Gliobla, Chromatin_Structure||FAIRE|Gm19239, Chromatin_Structure||DNase-seq|K562, Chromatin_Struc…	4	Yes
chr3	135710840	rs9827662	Chromatin_Structure||DNase-seq|Colo829	5	No
chr3	135861665	rs9881400	Chromatin_Structure||DNase-seq|Progfib, Chromatin_Structure||DNase-seq|Ipsnihi7, Chromatin_Structure||FAIRE|Panislets, Chromatin_Structure||DNase-seq|Htr8, Chromatin_Structure||DNase-seq|Hpaec, Chromatin_Structure||DNase-seq|Hpdlf, Chromatin_Structure|Znfb34a8|DNase-seq|K562, Chromatin_Structure||DNase-seq|Fibropag08395, Chromatin_Structure||DNase-seq|Hmvecdneo, Chromatin_Structure||DNase-seq|Mon…	4	Yes
chr4	57824450	rs56155140	Chromatin_Structure||DNase-seq|Progfib, Chromatin_Structure||DNase-seq|Htr8, Chromatin_Structure||DNase-seq|Hpaec, Chromatin_Structure|Znfb34a8|DNase-seq|K562, Chromatin_Structure||DNase-seq|Hpdlf, Chromatin_Structure||DNase-seq|Hmvecdneo, Chromatin_Structure||DNase-seq|Fibropag08395, Chromatin_Structure||DNase-seq|Hpde6e6e7, Chromatin_Structure||DNase-seq|Hrpe, Chromatin_Structure||DNase-seq|Huv…	4	Yes
chr4	57824931	rs7687767	Single_Nucleotides|SYP|eQTL|Monocytes, Single_Nucleotides|CECR6|eQTL|Monocytes, Motifs|PWM||Sox8, Chromatin_Structure||DNase-seq|Hepg2, Protein_Binding||ChIP-seq|HepG2|FOXA1	1d	Yes
chr4	113091710	rs75228487	Motifs|Footprinting|SkMC|, Chromatin_Structure||DNase-seq|Progfib, Chromatin_Structure||DNase-seq|Nb4, Chromatin_Structure||DNase-seq|Htr8, Chromatin_Structure||DNase-seq|Hpaec, Chromatin_Structure||DNase-seq|Hpdlf, Chromatin_Structure|Znfb34a8|DNase-seq|K562, Chromatin_Structure||DNase-seq|Hmvecdneo, Chromatin_Structure||DNase-seq|Fibropag08395, Chromatin_Structure||DNase-seq|Monocd14ro1746, Chr…	4	Yes
chr4	148283139	rs7667633	Chromatin_Structure|Diffa14d|DNase-seq|H7es, Chromatin_Structure||DNase-seq|Hpdlf, Chromatin_Structure||DNase-seq|Fibropag08395, Chromatin_Structure||DNase-seq|Hpde6e6e7, Chromatin_Structure||DNase-seq|Huvec, Chromatin_Structure||DNase-seq|Heartoc, Chromatin_Structure||DNase-seq|Hcf, Chromatin_Structure|Ifng4h|FAIRE|Helas3, Chromatin_Structure||DNase-seq|UrotsaUt189, Chromatin_Structure||DNase-se…	4	Yes
chr6	82575462	rs16893614	Motifs|Footprinting|Gm12878|c-Myc, Motifs|PWM||Ebox, Motifs|PWM||CLOCK:BMAL, Motifs|PWM||c-Myc:Max, Motifs|PWM||c-Myc, Motifs|Footprinting|Cll|c-Myc, Motifs|Footprinting|Gm12891|c-Myc, Motifs|PWM||Mycn, Motifs|PWM||N-Myc, Motifs|Footprinting|Gliobla|c-Myc, Motifs|PWM||CREB3L1, Motifs|Footprinting|Helas3Ifna4h|c-Myc, Motifs|PWM||CREB3L2, Motifs|PWM||USF, Motifs|PWM||Myc, Chromatin_Structure||DNase…	2b	Yes
chr6	160883293	rs3106162	Motifs|PWM||Pax-5, Chromatin_Structure||DNase-seq|Panisd, Chromatin_Structure|Serumfree|DNase-seq|Aosmc, Chromatin_Structure||DNase-seq|Hsmm, Chromatin_Structure||DNase-seq|Th1wb54553204, Chromatin_Structure||DNase-seq|Hsmmemb, Chromatin_Structure||DNase-seq|Th1, Chromatin_Structure||DNase-seq|Rpmi7951, Protein_Binding||ChIP-seq|CD34|SMARCA4, Protein_Binding||ChIP-seq|Jurkat|ETS1	3a	Yes
chr7	117222237	rs6466614	Chromatin_Structure||DNase-seq|Htr8, Chromatin_Structure||DNase-seq|Rptec, Chromatin_Structure||DNase-seq|Olfneurosphere, Chromatin_Structure|Serumfree|DNase-seq|Aosmc, Chromatin_Structure||FAIRE|Helas3, Chromatin_Structure||DNase-seq|A549, Chromatin_Structure||DNase-seq|Myometr, Protein_Binding|02pct|ChIP-seq|A549|SIX5, Protein_Binding||ChIP-seq|HeLa-S3|RCOR1, Protein_Binding|proliferation|ChIP-…	4	Yes
chr8	22045919	rs6995980	No data	7	No
chr8	22046271	rs73551705	Chromatin_Structure||DNase-seq|Progfib, Chromatin_Structure||DNase-seq|Nb4, Chromatin_Structure||DNase-seq|Ipsnihi7, Chromatin_Structure||DNase-seq|Htr8, Chromatin_Structure||DNase-seq|Fibropag08395, Chromatin_Structure||DNase-seq|Monocd14ro1746, Chromatin_Structure||DNase-seq|Hpde6e6e7, Chromatin_Structure||DNase-seq|Huvec, Chromatin_Structure|Znfe103c6|DNase-seq|K562, Chromatin_Structure|Est10n…	4	Yes
chr8	22046422	rs73551707	Motifs|Footprinting|H1_ES|, Chromatin_Structure||DNase-seq|Progfib, Chromatin_Structure|Diffa14d|DNase-seq|H7es, Chromatin_Structure||DNase-seq|Ipsnihi7, Chromatin_Structure||DNase-seq|Htr8, Chromatin_Structure||DNase-seq|Hpaec, Chromatin_Structure||DNase-seq|Hpdlf, Chromatin_Structure|Znfb34a8|DNase-seq|K562, Chromatin_Structure||DNase-seq|Fibropag08395, Chromatin_Structure||DNase-seq|Monocd14ro…	4	Yes
chr8	22046747	rs73225848	Motifs|Footprinting|LncapAndro|FOXL1, Motifs|Footprinting|Panisd|FOXL1, Motifs|PWM||Oct-1, Motifs|PWM||FOXL1, Motifs|PWM||Zfp128, Motifs|PWM||FOXB1, Motifs|PWM||Six6, Motifs|Footprinting|Myometr|FOXL1, Motifs|Footprinting|Fibrobl|FOXL1, Motifs|PWM||Tbp, Motifs|Footprinting|AosmcSerumfree|FOXL1, Chromatin_Structure||DNase-seq|Stellate, Chromatin_Structure||DNase-seq|Fibrobl, Chromatin_Structure||D…	2b	Yes
chr8	22048969	rs73225855	Chromatin_Structure||DNase-seq|Progfib, Chromatin_Structure||DNase-seq|Htr8, Chromatin_Structure||DNase-seq|Fibropag08395, Chromatin_Structure||DNase-seq|Hpde6e6e7, Chromatin_Structure|Ifng4h|FAIRE|Helas3, Chromatin_Structure||DNase-seq|Panisd, Chromatin_Structure||DNase-seq|Fibroblgm03348, Chromatin_Structure||DNase-seq|Stellate, Chromatin_Structure||DNase-seq|Hsmm, Chromatin_Structure||DNase-se…	4	Yes
chr8	22048970	rs73225856	Chromatin_Structure||DNase-seq|Progfib, Chromatin_Structure||DNase-seq|Htr8, Chromatin_Structure||DNase-seq|Fibropag08395, Chromatin_Structure||DNase-seq|Hpde6e6e7, Chromatin_Structure|Ifng4h|FAIRE|Helas3, Chromatin_Structure||DNase-seq|Panisd, Chromatin_Structure||DNase-seq|Fibroblgm03348, Chromatin_Structure||DNase-seq|Stellate, Chromatin_Structure||DNase-seq|Hsmm, Chromatin_Structure||DNase-se…	4	Yes
chr8	126479314	rs6982636	Motifs|Footprinting|Huh7|MAF, Motifs|Footprinting|Htr8|MAF, Motifs|Footprinting|AosmcSerumfree|MAF, Motifs|Footprinting|Huvec|MAF, Motifs|PWM||MAF, Chromatin_Structure||DNase-seq|Nb4, Chromatin_Structure||DNase-seq|Htr8, Chromatin_Structure|Znfb34a8|DNase-seq|K562, Chromatin_Structure||DNase-seq|Monocd14ro1746, Chromatin_Structure||DNase-seq|Huvec, Chromatin_Structure|Est10nm30m|DNase-seq|Ishikaw…	2b	Yes
chr9	22052733	rs6475604	Motifs|PWM||YY1, Motifs|Footprinting|Hmec|YY1, Motifs|Footprinting|Huvec|YY1, Motifs|Footprinting|Nhek|YY1, Motifs|Footprinting|Helas3|YY1, Motifs|Footprinting|Helas3Ifna4h|YY1, Motifs|Footprinting|Panisd|YY1, Motifs|Footprinting|AosmcSerumfree|YY1, Motifs|Footprinting|Fibrop|YY1, Motifs|Footprinting|SkMC|, Motifs|Footprinting|Hsmm|YY1, Motifs|Footprinting|Myometr|YY1, Motifs|Footprinting|Hpde6e6…	2a	Yes
chr9	22103182	rs1537372	Related_Data|VISTA||Negative Site, Motifs|PWM||RREB1, Motifs|PWM||AhR:Arnt, Motifs|Footprinting|AosmcSerumfree|RREB1, Chromatin_Structure||DNase-seq|Progfib, Chromatin_Structure||DNase-seq|Fibropag08395, Chromatin_Structure||DNase-seq|Hpde6e6e7, Chromatin_Structure|Est10nm30m|DNase-seq|Ishikawa, Chromatin_Structure|Ifng4h|FAIRE|Helas3, Chromatin_Structure||DNase-seq|Fibroblgm03348, Chromatin_Stru…	2b	Yes
chr9	22103340	rs1537373	Related_Data|VISTA||Negative Site, Chromatin_Structure||DNase-seq|Progfib, Chromatin_Structure||DNase-seq|Ipsnihi7, Chromatin_Structure||DNase-seq|Htr8, Chromatin_Structure||DNase-seq|Fibropag08395, Chromatin_Structure||DNase-seq|Monocd14ro1746, Chromatin_Structure||DNase-seq|Hpde6e6e7, Chromatin_Structure||DNase-seq|Huvec, Chromatin_Structure|Est10nm30m|DNase-seq|Ishikawa, Chromatin_Structure||D…	4	Yes
chr9	22103812	rs1333042	Related_Data|VISTA||Negative Site, Chromatin_Structure||DNase-seq|Htr8, Chromatin_Structure||DNase-seq|Hpdlf, Chromatin_Structure||DNase-seq|Fibropag08395, Chromatin_Structure||DNase-seq|Hrpe, Chromatin_Structure||DNase-seq|Hcf, Chromatin_Structure|Est100nm1h|DNase-seq|Mcf7, Chromatin_Structure||DNase-seq|Hcpe, Chromatin_Structure||DNase-seq|Ag10803, Chromatin_Structure||DNase-seq|Rptec, Chromati…	4	Yes
chr9	22112240	rs7341786	Motifs|PWM||ZFP652, Chromatin_Structure||DNase-seq|Fibropag08395, Chromatin_Structure|Serumfree|DNase-seq|Aosmc, Chromatin_Structure||DNase-seq|Hasp, Chromatin_Structure||DNase-seq|Fibrop, Chromatin_Structure||FAIRE|Astrocy, Protein_Binding||ChIP-seq|HUVEC|FOS	3a	Yes
chr10	81914786	rs3748242	Chromatin_Structure||DNase-seq|Progfib, Chromatin_Structure||DNase-seq|Fibropag08395, Chromatin_Structure||DNase-seq|Hpde6e6e7, Chromatin_Structure||DNase-seq|Panisd, Chromatin_Structure||DNase-seq|Prec, Chromatin_Structure||DNase-seq|Fibroblgm03348, Chromatin_Structure||FAIRE|Nhek, Chromatin_Structure||DNase-seq|Melano, Chromatin_Structure||DNase-seq|Olfneurosphere, Chromatin_Structure||DNase-se…	5	No
chr10	104536359	rs4147157	Single_Nucleotides|SFXN2|eQTL|Lymphoblastoid, Motifs|Footprinting|LncapAndro|AR, Motifs|PWM||AR, Chromatin_Structure||DNase-seq|T47d, Chromatin_Structure|Est10nm30m|DNase-seq|T47d, Chromatin_Structure||DNase-seq|Hmveclbl, Chromatin_Structure||DNase-seq|Hah, Chromatin_Structure||FAIRE|Huvec, Chromatin_Structure||DNase-seq|Fibrobl, Chromatin_Structure||DNase-seq|Hvmf, Chromatin_Structure||DNase-seq…	1b	Yes
chr10	105668171	rs7920217	Motifs|Footprinting|Mcf7Hypoxlac|ZBRK1, Motifs|Footprinting|Huh75|ZBRK1, Motifs|Footprinting|Fibrobl|ZBRK1, Motifs|Footprinting|Melano|ZBRK1, Motifs|Footprinting|Gm12891|ZBRK1, Motifs|Footprinting|Osteobl|ZBRK1, Motifs|Footprinting|HelaS3|Sp1, Motifs|Footprinting|Panislets|ZBRK1, Motifs|Footprinting|Fibrop|ZBRK1, Motifs|Footprinting|Htr8|ZBRK1, Motifs|Footprinting|Gm12892|ZBRK1, Motifs|PWM||ZBRK1…	2b	Yes
chr11	9780890	rs10734649	Chromatin_Structure||DNase-seq|Ipsnihi7, Chromatin_Structure||DNase-seq|Cd20ro01794, Chromatin_Structure||DNase-seq|Ipsnihi11, Chromatin_Structure||DNase-seq|Heartoc, Chromatin_Structure||DNase-seq|Hcf, Chromatin_Structure|Ifng4h|FAIRE|Helas3, Chromatin_Structure||DNase-seq|UrotsaUt189, Chromatin_Structure||DNase-seq|Sknsh, Chromatin_Structure||DNase-seq|Hcpe, Chromatin_Structure||DNase-seq|Lncap…	4	Yes
chr11	75276177	rs606452	Chromatin_Structure|Diffa14d|DNase-seq|H7es, Chromatin_Structure||DNase-seq|Huvec, Chromatin_Structure||DNase-seq|8988t, Chromatin_Structure||DNase-seq|H7es, Chromatin_Structure||DNase-seq|Phte, Chromatin_Structure||DNase-seq|Hepg2, Chromatin_Structure||DNase-seq|Be2c, Protein_Binding||ChIP-seq|H1-hESC|SIN3A	4	Yes
chr11	75276466	rs653724	Motifs|Footprinting|SkMC|, Chromatin_Structure||DNase-seq|Progfib, Chromatin_Structure||DNase-seq|Htr8, Chromatin_Structure||DNase-seq|Hpaec, Chromatin_Structure||DNase-seq|Hmvecdneo, Chromatin_Structure||DNase-seq|Huvec, Chromatin_Structure||DNase-seq|Heartoc, Chromatin_Structure||DNase-seq|Hcf, Chromatin_Structure||DNase-seq|Ag09319, Chromatin_Structure||DNase-seq|Panisd, Chromatin_Structure||D…	4	Yes
chr11	75276768	rs604021	Chromatin_Structure||DNase-seq|Progfib, Chromatin_Structure||DNase-seq|Htr8, Chromatin_Structure||DNase-seq|Hpaec, Chromatin_Structure||DNase-seq|Hpdlf, Chromatin_Structure||DNase-seq|Hmvecdneo, Chromatin_Structure||DNase-seq|Fibropag08395, Chromatin_Structure||DNase-seq|Hpde6e6e7, Chromatin_Structure||DNase-seq|Hrpe, Chromatin_Structure||DNase-seq|Huvec, Chromatin_Structure|Znfe103c6|DNase-seq|K…	4	Yes
chr11	103668961	rs2019090	Chromatin_Structure||DNase-seq|Hpdlf, Chromatin_Structure||DNase-seq|Hmvecdneo, Chromatin_Structure||DNase-seq|Fibropag08395, Chromatin_Structure||DNase-seq|Huvec, Chromatin_Structure||DNase-seq|Hcf, Chromatin_Structure||DNase-seq|Ag09319, Chromatin_Structure||DNase-seq|Panisd, Chromatin_Structure||DNase-seq|Fibroblgm03348, Chromatin_Structure||DNase-seq|Ag10803, Chromatin_Structure||DNase-seq|Hc…	4	Yes
chr11	116943543	rs7109649	Chromatin_Structure||DNase-seq|Progfib, Chromatin_Structure||DNase-seq|Htr8, Chromatin_Structure||DNase-seq|Fibropag08395, Chromatin_Structure||DNase-seq|Hpde6e6e7, Chromatin_Structure||DNase-seq|Huvec, Chromatin_Structure||DNase-seq|Hrpe, Chromatin_Structure||DNase-seq|Tregwb83319432, Chromatin_Structure||DNase-seq|Panisd, Chromatin_Structure||DNase-seq|Prec, Chromatin_Structure||DNase-seq|Fibro…	4	Yes
chr11	116943951	rs1531706	Chromatin_Structure||DNase-seq|Sknmc, Protein_Binding||ChIP-seq|PANC-1|TCF7L2, Protein_Binding||ChIP-seq|HUVEC|POLR2A	4	Yes
chr12	112007755	rs653178	Protein_Binding||ChIP-seq|GM12891|SPI1, Protein_Binding||ChIP-seq|HCT-116|POLR2A	5	No
chr13	111049622	rs9515203	Chromatin_Structure||DNase-seq|Progfib, Chromatin_Structure||DNase-seq|Fibropag08395, Chromatin_Structure||DNase-seq|Hpde6e6e7, Chromatin_Structure||DNase-seq|Heartoc, Chromatin_Structure||DNase-seq|UrotsaUt189, Chromatin_Structure||DNase-seq|Panisd, Chromatin_Structure||DNase-seq|Fibroblgm03348, Chromatin_Structure||DNase-seq|Lncap, Chromatin_Structure||DNase-seq|Cerebrumfrontaloc, Chromatin_Str…	4	Yes
chr15	64736286	rs7162324	Single_Nucleotides|RBPMS2|eQTL|Monocytes, Chromatin_Structure||DNase-seq|Progfib, Chromatin_Structure||FAIRE|Panislets, Chromatin_Structure||DNase-seq|Htr8, Chromatin_Structure||DNase-seq|Fibropag08395, Chromatin_Structure||DNase-seq|Hpde6e6e7, Chromatin_Structure||DNase-seq|Huvec, Chromatin_Structure||DNase-seq|UrotsaUt189, Chromatin_Structure||DNase-seq|Panisd, Chromatin_Structure||DNase-seq|Fi…	1f	Yes
chr15	64814292	rs673931	Motifs|Footprinting|Myometr|GR, Motifs|Footprinting|Medullo|GR, Motifs|Footprinting|AosmcSerumfree|AP-2gamma, Motifs|PWM||AP-2alpha, Motifs|Footprinting|Helas3Ifna4h|GR, Motifs|Footprinting|Hpde6e6e7|TFAP2A, Motifs|Footprinting|Hpde6e6e7|AP-2gamma, Motifs|Footprinting|Phte|TFAP2A, Motifs|Footprinting|Htr8|AP-2alpha, Motifs|PWM||TFAP2C, Motifs|PWM||TFAP2A, Motifs|Footprinting|Helas3Ifna4h|AP-2gamm…	2a	Yes
chr15	64828503	rs28635082	Chromatin_Structure||DNase-seq|Progfib, Chromatin_Structure||DNase-seq|Htr8, Chromatin_Structure|Znfb34a8|DNase-seq|K562, Chromatin_Structure||DNase-seq|Fibropag08395, Chromatin_Structure||DNase-seq|Hpde6e6e7, Chromatin_Structure||DNase-seq|Monocd14ro1746, Chromatin_Structure||DNase-seq|Huvec, Chromatin_Structure||DNase-seq|Hrpe, Chromatin_Structure||FAIRE|UrotsaUt189, Chromatin_Structure||DNase-…	4	Yes
chr15	67442595	rs17293632	Motifs|Footprinting|Chorion|Bach1, Motifs|Footprinting|K562|Bach1, Motifs|Footprinting|Huh7|Bach1, Motifs|Footprinting|Melano|AP-1, Motifs|Footprinting|Helas3Ifna4h|AP-1, Motifs|PWM||Bach1, Motifs|Footprinting|Fibrop|AP-1, Motifs|Footprinting|Helas3|Bach1, Motifs|Footprinting|Huh75|AP-1, Motifs|Footprinting|Chorion|AP-1, Motifs|Footprinting|Helas3|AP-1, Motifs|Footprinting|Htr8|AP-1, Motifs|Footp…	2a	Yes
chr15	67458151	rs4562997	Motifs|Footprinting|Myometr|Zfx, Motifs|Footprinting|H1hesc|Zfx, Motifs|Footprinting|Mcf7|Zfx, Motifs|Footprinting|Gm12892|Zfx, Motifs|Footprinting|H9es|Zfx, Motifs|Footprinting|Cll|Zfx, Motifs|Footprinting|LncapAndro|Zfx, Motifs|Footprinting|Huh7|Zfx, Motifs|PWM||Zfx, Motifs|Footprinting|Gm12878|Zfx, Chromatin_Structure||DNase-seq|Ipsnihi7, Chromatin_Structure||DNase-seq|Huvec, Chromatin_Structu…	2b	Yes
chr15	79049236	rs8024939	Chromatin_Structure||DNase-seq|Progfib, Chromatin_Structure||DNase-seq|Nb4, Chromatin_Structure||DNase-seq|Ipsnihi7, Chromatin_Structure||DNase-seq|Htr8, Chromatin_Structure||DNase-seq|Hpaec, Chromatin_Structure||DNase-seq|Fibropag08395, Chromatin_Structure||DNase-seq|Hpde6e6e7, Chromatin_Structure||DNase-seq|Huvec, Chromatin_Structure|Est10nm30m|DNase-seq|Ishikawa, Chromatin_Structure||DNase-seq…	4	Yes
chr15	79049412	rs59934757	Motifs|Footprinting|Gm18507|STAT5A(homotetramer), Motifs|Footprinting|Hmec|STAT5A(homotetramer), Motifs|Footprinting|Osteobl|STAT5A(homotetramer), Motifs|Footprinting|Huvec|STAT5A(homotetramer), Motifs|Footprinting|LncapAndro|STAT5A(homotetramer), Motifs|Footprinting|Hpde6e6e7|STAT5A(homotetramer), Motifs|Footprinting|8988t|STAT5A(homotetramer), Motifs|Footprinting|H1hesc|STAT5A(homotetramer), Mo…	2b	Yes
chr15	79152421	rs5029904	Motifs|Footprinting|Cll|NeuroD, Motifs|Footprinting|Helas3Ifna4h|NeuroD, Motifs|Footprinting|Panisd|NeuroD, Motifs|Footprinting|Mcf7|NeuroD, Motifs|Footprinting|Melano|NeuroD, Motifs|Footprinting|Hpde6e6e7|NeuroD, Motifs|Footprinting|Fibrop|NeuroD, Motifs|Footprinting|H1hesc|NeuroD, Motifs|Footprinting|Hepg2|NeuroD, Motifs|Footprinting|AosmcSerumfree|NeuroD, Motifs|Footprinting|Lncap|NeuroD, Moti…	2b	Yes
chr15	86037992	rs900573	Motifs|Footprinting|A549|Evi-1, Motifs|PWM||GSH2, Motifs|PWM||HoxB5, Motifs|PWM||LHX2, Motifs|Footprinting|Myometr|HoxB5, Motifs|Footprinting|Phte|Barx1, Motifs|Footprinting|AosmcSerumfree|Barx1, Motifs|Footprinting|Panislets|HoxB5, Motifs|PWM||Meox1, Motifs|Footprinting|Nhek|Barx1, Motifs|Footprinting|Helas3Ifna4h|Evi-1, Motifs|Footprinting|AosmcSerumfree|GSH2, Motifs|Footprinting|Helas3|Evi-1, …	2b	Yes
chr15	91416549	rs17514846	Chromatin_Structure||DNase-seq|Huvec, Chromatin_Structure||DNase-seq|Gm12891, Chromatin_Structure||DNase-seq|Hsmm, Chromatin_Structure||DNase-seq|Adultcd4th1, Chromatin_Structure||DNase-seq|Phte, Chromatin_Structure||DNase-seq|Hsmmfshd, Chromatin_Structure||DNase-seq|Hsmmemb, Chromatin_Structure||DNase-seq|Gm12878, Protein_Binding||ChIP-seq|GM12878|PML, Protein_Binding||ChIP-seq|GM12878|ATF2, Pro…	4	Yes
chr15	92079943	rs7496956	Motifs|PWM||SEF-1, Motifs|Footprinting|Helas3Ifna4h|SEF-1, Chromatin_Structure|Ifng4h|FAIRE|Helas3, Chromatin_Structure|Ctcfshrna|DNase-seq|Mcf7, Chromatin_Structure||DNase-seq|Hasp, Chromatin_Structure||DNase-seq|Mel2183, Chromatin_Structure||DNase-seq|Mcf7, Chromatin_Structure||DNase-seq|Colo829, Chromatin_Structure||DNase-seq|A549, Chromatin_Structure||DNase-seq|Huh7, Chromatin_Structure||DNas…	2b	Yes
chr15	92080002	rs7498013	Chromatin_Structure|Ifng4h|FAIRE|Helas3, Chromatin_Structure||DNase-seq|UrotsaUt189, Chromatin_Structure|Ctcfshrna|DNase-seq|Mcf7, Chromatin_Structure||DNase-seq|K562, Chromatin_Structure||DNase-seq|Mel2183, Chromatin_Structure||FAIRE|Helas3, Chromatin_Structure|Saha1u72hr|DNase-seq|K562, Chromatin_Structure||DNase-seq|Mcf7, Chromatin_Structure||DNase-seq|Colo829, Chromatin_Structure||DNase-seq|H…	4	Yes
chr17	2096440	rs2169357	Motifs|PWM||SMAD4, Chromatin_Structure||DNase-seq|Hpde6e6e7, Chromatin_Structure||FAIRE|Nhek, Chromatin_Structure||FAIRE|Gm19239, Chromatin_Structure||DNase-seq|A549, Chromatin_Structure||DNase-seq|Rwpe1	5	No
chr17	2096579	rs6503321	No data	7	No
chr17	2115921	rs9895551	Chromatin_Structure||DNase-seq|Fibropag08395, Chromatin_Structure||DNase-seq|Hpde6e6e7, Chromatin_Structure||DNase-seq|Cd4naivewb11970640, Chromatin_Structure||DNase-seq|Panisd, Chromatin_Structure||DNase-seq|Fibroblgm03348, Chromatin_Structure|Est100nm1h|DNase-seq|Mcf7, Chromatin_Structure|Hypoxlaccon|DNase-seq|Mcf7, Chromatin_Structure||FAIRE|Nhbe, Chromatin_Structure||DNase-seq|Olfneurosphere,…	5	No
chr17	2117944	rs2281727	Motifs|Footprinting|Panisd|SRY, Motifs|Footprinting|Hpde6e6e7|SRY, Motifs|PWM||Srf, Motifs|Footprinting|Myometr|SRY, Motifs|PWM||Zfp105, Motifs|Footprinting|Gliobla|SRY, Motifs|Footprinting|Phte|SRY, Motifs|PWM||SRY, Motifs|Footprinting|Panislets|SRY, Motifs|Footprinting|Htr8|SRY, Motifs|Footprinting|AosmcSerumfree|SRY, Chromatin_Structure||DNase-seq|Progfib, Chromatin_Structure||DNase-seq|Htr8, …	2b	Yes
chr17	2119100	rs11655813	Chromatin_Structure||DNase-seq|Fibropag08395, Chromatin_Structure||DNase-seq|Tregwb83319432, Chromatin_Structure||DNase-seq|Cd20ro01794, Chromatin_Structure||DNase-seq|Fibroblgm03348, Chromatin_Structure||DNase-seq|Sknsh, Chromatin_Structure||DNase-seq|Gm12891, Chromatin_Structure||DNase-seq|8988t, Chromatin_Structure||DNase-seq|Gm19240, Chromatin_Structure||DNase-seq|Melano, Chromatin_Structure|…	4	Yes
chr17	2126503	rs216172	Chromatin_Structure|Diffa14d|DNase-seq|H7es, Chromatin_Structure||DNase-seq|Hpaec, Chromatin_Structure||DNase-seq|Hmvecdneo, Chromatin_Structure||DNase-seq|Fibropag08395, Chromatin_Structure||DNase-seq|Hpde6e6e7, Chromatin_Structure||DNase-seq|Hrpe, Chromatin_Structure||DNase-seq|Cd4naivewb11970640, Chromatin_Structure||DNase-seq|Hcf, Chromatin_Structure||DNase-seq|Ag09319, Chromatin_Structure||D…	4	Yes
chr17	2135979	rs7212249	No data	7	No
chr17	2143459	rs10852932	Chromatin_Structure||DNase-seq|Progfib, Chromatin_Structure||DNase-seq|Htr8, Chromatin_Structure|Znfb34a8|DNase-seq|K562, Chromatin_Structure||DNase-seq|Fibropag08395, Chromatin_Structure||DNase-seq|Hpde6e6e7, Chromatin_Structure||DNase-seq|Huvec, Chromatin_Structure||DNase-seq|Tregwb83319432, Chromatin_Structure||DNase-seq|UrotsaUt189, Chromatin_Structure||DNase-seq|Panisd, Chromatin_Structure||…	4	Yes
chr17	2186099	rs749240	Chromatin_Structure|Serumfree|DNase-seq|Aosmc, Chromatin_Structure||DNase-seq|A549, Protein_Binding||ChIP-seq|HeLa-S3|MAX	4	Yes
chr17	46969664	rs9904645	Chromatin_Structure||DNase-seq|Progfib, Chromatin_Structure||DNase-seq|Ipsnihi7, Chromatin_Structure||DNase-seq|Htr8, Chromatin_Structure||DNase-seq|Fibropag08395, Chromatin_Structure||DNase-seq|Hpde6e6e7, Chromatin_Structure||DNase-seq|Huvec, Chromatin_Structure|Est10nm30m|DNase-seq|Ishikawa, Chromatin_Structure||DNase-seq|Cd20ro01794, Chromatin_Structure||DNase-seq|Ipsnihi11, Chromatin_Structur…	4	Yes
chr17	46993232	rs3744608	Motifs|Footprinting|Htr8|MAZR, Motifs|Footprinting|Gliobla|WT1, Motifs|Footprinting|Cll|SP1:SP3, Motifs|Footprinting|Gm12878|WT1, Motifs|PWM||WT1, Motifs|PWM||Zfp281, Motifs|Footprinting|Helas3Ifna4h|MAZR, Motifs|Footprinting|Gm19238|MZF1, Motifs|PWM||SP4, Motifs|Footprinting|A549|WT1, Motifs|Footprinting|Gm12878|SP1, Motifs|Footprinting|Panisd|SP1:SP3, Motifs|Footprinting|A549|ZNF219, Motifs|Foo…	2a	Yes
chr17	46993369	rs4378658	Motifs|Footprinting|A549|, Motifs|Footprinting|SkMC|, Chromatin_Structure||DNase-seq|Progfib, Chromatin_Structure||DNase-seq|Nb4, Chromatin_Structure||DNase-seq|Htr8, Chromatin_Structure||DNase-seq|Hpaec, Chromatin_Structure||DNase-seq|Hpdlf, Chromatin_Structure||DNase-seq|Hmvecdneo, Chromatin_Structure||DNase-seq|Fibropag08395, Chromatin_Structure||DNase-seq|Monocd14ro1746, Chromatin_Structure||…	4	Yes
chr17	62404440	rs9303469	Motifs|Footprinting|Huh75|RBP-Jkappa, Motifs|Footprinting|Mcf7|RBP-Jkappa, Motifs|PWM||RBP-Jkappa, Motifs|Footprinting|Mcf7Hypoxlac|RBP-Jkappa, Chromatin_Structure||DNase-seq|Nb4, Chromatin_Structure||DNase-seq|Monocd14ro1746, Chromatin_Structure||DNase-seq|Huvec, Chromatin_Structure||DNase-seq|Hcf, Chromatin_Structure|Ifng4h|FAIRE|Helas3, Chromatin_Structure||DNase-seq|Ag09319, Chromatin_Structu…	2b	Yes
chr17	62404451	rs9303470	Motifs|Footprinting|Mcf7|TTF1(Nkx2-1), Motifs|Footprinting|Huh75|TTF1(Nkx2-1), Motifs|Footprinting|Mcf7Hypoxlac|TTF1(Nkx2-1), Motifs|PWM||TTF1(Nkx2-1), Chromatin_Structure||DNase-seq|Nb4, Chromatin_Structure||DNase-seq|Monocd14ro1746, Chromatin_Structure||DNase-seq|Huvec, Chromatin_Structure||DNase-seq|Hcf, Chromatin_Structure|Ifng4h|FAIRE|Helas3, Chromatin_Structure||DNase-seq|Ag09319, Chromatin…	2b	Yes
chr19	32864678	rs71351160	Chromatin_Structure||DNase-seq|Progfib, Chromatin_Structure||DNase-seq|Htr8, Chromatin_Structure||DNase-seq|Fibropag08395, Chromatin_Structure||DNase-seq|Hpde6e6e7, Chromatin_Structure||DNase-seq|Huvec, Chromatin_Structure||DNase-seq|Panisd, Chromatin_Structure||DNase-seq|Fibroblgm03348, Chromatin_Structure|Hypoxlaccon|DNase-seq|Mcf7, Chromatin_Structure||DNase-seq|Lncap, Chromatin_Structure||FAI…	4	Yes
chr19	41829308	rs2241720	Chromatin_Structure||DNase-seq|Progfib, Chromatin_Structure||DNase-seq|Htr8, Chromatin_Structure|Znfb34a8|DNase-seq|K562, Chromatin_Structure||DNase-seq|Fibropag08395, Chromatin_Structure||DNase-seq|Hpde6e6e7, Chromatin_Structure||DNase-seq|Huvec, Chromatin_Structure|Znfe103c6|DNase-seq|K562, Chromatin_Structure||DNase-seq|Cd20ro01794, Chromatin_Structure||DNase-seq|Heartoc, Chromatin_Structure||…	4	Yes
chr19	41829580	rs2241719	Motifs|Footprinting|A549|, Chromatin_Structure||DNase-seq|Progfib, Chromatin_Structure||DNase-seq|Nb4, Chromatin_Structure|Diffa14d|DNase-seq|H7es, Chromatin_Structure||DNase-seq|Ipsnihi7, Chromatin_Structure||DNase-seq|Htr8, Chromatin_Structure||DNase-seq|Hpaec, Chromatin_Structure||DNase-seq|Hpdlf, Chromatin_Structure|Znfb34a8|DNase-seq|K562, Chromatin_Structure||DNase-seq|Hmvecdneo, Chromatin_…	4	Yes
chr19	41829605	rs2241718	Single_Nucleotides|CIC|eQTL|Lymphoblastoid, Motifs|Footprinting|A549|, Motifs|Footprinting|SkMC|, Motifs|Footprinting|K562|, Chromatin_Structure||DNase-seq|Progfib, Chromatin_Structure||DNase-seq|Nb4, Chromatin_Structure|Diffa14d|DNase-seq|H7es, Chromatin_Structure||DNase-seq|Ipsnihi7, Chromatin_Structure||DNase-seq|Htr8, Chromatin_Structure||DNase-seq|Hpaec, Chromatin_Structure||DNase-seq|Hpdlf,…	1f	Yes
chr19	45458145	rs3760629	Single_Nucleotides|APOC2|eQTL|Lymphoblastoid, Motifs|PWM||Esrra, Chromatin_Structure||DNase-seq|Progfib, Chromatin_Structure||DNase-seq|Ipsnihi7, Chromatin_Structure||DNase-seq|Htr8, Chromatin_Structure||DNase-seq|Hpaec, Chromatin_Structure||DNase-seq|Fibropag08395, Chromatin_Structure||DNase-seq|Monocd14ro1746, Chromatin_Structure||DNase-seq|Hpde6e6e7, Chromatin_Structure||DNase-seq|Hrpe, Chroma…	1d	Yes
chr20	33605801	rs6579210	Chromatin_Structure|Ifng4h|FAIRE|Helas3, Chromatin_Structure||DNase-seq|Panisd, Chromatin_Structure||DNase-seq|Fibroblgm03348, Chromatin_Structure||DNase-seq|Hsmm, Chromatin_Structure|Ifna4h|FAIRE|Helas3, Chromatin_Structure||DNase-seq|Fibrobl, Chromatin_Structure||DNase-seq|Werirb1, Chromatin_Structure||DNase-seq|Fibrop, Chromatin_Structure||DNase-seq|Helas3, Chromatin_Structure||DNase-seq|Hsmmt…	4	Yes
chr20	33605856	rs6579211	Chromatin_Structure||DNase-seq|Fibropag08395, Chromatin_Structure||DNase-seq|Huvec, Chromatin_Structure|Ifng4h|FAIRE|Helas3, Chromatin_Structure||DNase-seq|Panisd, Chromatin_Structure||DNase-seq|Fibroblgm03348, Chromatin_Structure||DNase-seq|Hah, Chromatin_Structure||DNase-seq|Hsmm, Chromatin_Structure|Lenticon|DNase-seq|Fibroblgm03348, Chromatin_Structure|Ifna4h|FAIRE|Helas3, Chromatin_Structure…	4	Yes
chr20	33699434	rs6060244	Single_Nucleotides|ITGB4BP|eQTL|Monocytes, Single_Nucleotides|TRPC4AP|eQTL|Monocytes, Chromatin_Structure||DNase-seq|Hpde6e6e7, Chromatin_Structure||DNase-seq|Wi38, Chromatin_Structure||DNase-seq|Hsmm, Chromatin_Structure||DNase-seq|Fibrobl, Chromatin_Structure||DNase-seq|Helas3, Chromatin_Structure||DNase-seq|Hsmmt, Chromatin_Structure|Ohtam|DNase-seq|Wi38, Chromatin_Structure||FAIRE|Huvec, Prot…	1f	Yes
chr20	33699624	rs6060245	Chromatin_Structure||FAIRE|Huvec, Protein_Binding||ChIP-seq|HUVEC|GATA2	5	No
chr21	30535301	rs73193808	Motifs|PWM||HEY1, Motifs|PWM||Bhlhb2, Motifs|Footprinting|Gm12878|c-Myc, Motifs|PWM||MNT, Motifs|PWM||HES7, Motifs|PWM||c-Myc:Max, Motifs|PWM||c-Myc, Motifs|Footprinting|Cll|c-Myc, Motifs|PWM||HES5, Motifs|PWM||BHLHB3, Motifs|Footprinting|Gliobla|c-Myc, Motifs|Footprinting|Helas3Ifna4h|c-Myc, Motifs|PWM||MAX, Motifs|PWM||HEY2, Motifs|PWM||Arnt, Motifs|PWM||BHLHB2, Chromatin_Structure||DNase-seq|P…	2a	Yes
chr21	30568405	rs2056864	Motifs|PWM||HNF3, Motifs|PWM||FOXfactors, Motifs|Footprinting|Melano|Foxa2, Motifs|PWM||FOXJ2, Motifs|PWM||Foxa2, Chromatin_Structure||FAIRE|UrotsaUt189, Chromatin_Structure|Est100nm1h|DNase-seq|Mcf7, Chromatin_Structure||DNase-seq|Lncap, Chromatin_Structure|Nabut|FAIRE|K562, Chromatin_Structure|Ohurea|FAIRE|K562, Chromatin_Structure||DNase-seq|Hrgec, Chromatin_Structure|Estctrl0h|DNase-seq|Mcf7,…	2a	Yes
chr21	30604781	rs2223036	Single_Nucleotides|LOC643720|eQTL|Monocytes, Chromatin_Structure||FAIRE|Gm12892, Chromatin_Structure||FAIRE|Helas3, Chromatin_Structure||FAIRE|Urotsa, Chromatin_Structure||DNase-seq|Helas3, Chromatin_Structure||DNase-seq|Hbvsmc, Protein_Binding||ChIP-seq|HeLa-S3|CHD2, Protein_Binding||ChIP-seq|HeLa-S3|MAX, Protein_Binding|ifng30|ChIP-seq|HeLa-S3|STAT1, Protein_Binding||ChIP-seq|HeLa-S3|POLR2A	1f	Yes
chr21	30605088	rs4315609	Chromatin_Structure||DNase-seq|Htr8, Chromatin_Structure||DNase-seq|Hpdlf, Chromatin_Structure||DNase-seq|Fibropag08395, Chromatin_Structure||DNase-seq|Hpde6e6e7, Chromatin_Structure||DNase-seq|Monocd14ro1746, Chromatin_Structure||DNase-seq|Huvec, Chromatin_Structure||DNase-seq|Hrpe, Chromatin_Structure||DNase-seq|Hcf, Chromatin_Structure|Ifng4h|FAIRE|Helas3, Chromatin_Structure||DNase-seq|Urotsa…	4	Yes
Ex vivo
chromosome	coordinate	rsid	hits	score	include
chr1	200589812	rs3806361	Chromatin_Structure||DNase-seq|Progfib, Chromatin_Structure||DNase-seq|Ipsnihi7, Chromatin_Structure||DNase-seq|Htr8, Chromatin_Structure||DNase-seq|Fibropag08395, Chromatin_Structure||DNase-seq|Hpde6e6e7, Chromatin_Structure||DNase-seq|Huvec, Chromatin_Structure|Est10nm30m|DNase-seq|Ishikawa, Chromatin_Structure||DNase-seq|Cd20ro01794, Chromatin_Structure||DNase-seq|Ipsnihi11, Chromatin_Structur…	4	Yes
chr1	201886769	rs34091558	Motifs|Footprinting|Phte|FOXO4, Motifs|Footprinting|Melano|FOXO4, Motifs|Footprinting|Myometr|FOXO4, Motifs|Footprinting|Fibrop|FOXO4, Motifs|Footprinting|Helas3|FOXO4, Motifs|Footprinting|Hmec|FOXO4, Motifs|Footprinting|Hsmm|FOXO4, Motifs|Footprinting|AosmcSerumfree|FOXO4, Motifs|Footprinting|Fibrobl|FOXO4, Motifs|Footprinting|LncapAndro|FOXO4, Motifs|Footprinting|Osteobl|FOXO4, Motifs|Footprint…	2b	Yes
chr4	57824450	rs56155140	Chromatin_Structure||DNase-seq|Progfib, Chromatin_Structure||DNase-seq|Htr8, Chromatin_Structure||DNase-seq|Hpaec, Chromatin_Structure|Znfb34a8|DNase-seq|K562, Chromatin_Structure||DNase-seq|Hpdlf, Chromatin_Structure||DNase-seq|Hmvecdneo, Chromatin_Structure||DNase-seq|Fibropag08395, Chromatin_Structure||DNase-seq|Hpde6e6e7, Chromatin_Structure||DNase-seq|Hrpe, Chromatin_Structure||DNase-seq|Huv…	4	Yes
chr4	148283139	rs7667633	Chromatin_Structure|Diffa14d|DNase-seq|H7es, Chromatin_Structure||DNase-seq|Hpdlf, Chromatin_Structure||DNase-seq|Fibropag08395, Chromatin_Structure||DNase-seq|Hpde6e6e7, Chromatin_Structure||DNase-seq|Huvec, Chromatin_Structure||DNase-seq|Heartoc, Chromatin_Structure||DNase-seq|Hcf, Chromatin_Structure|Ifng4h|FAIRE|Helas3, Chromatin_Structure||DNase-seq|UrotsaUt189, Chromatin_Structure||DNase-se…	4	Yes
chr7	117222237	rs6466614	Chromatin_Structure||DNase-seq|Htr8, Chromatin_Structure||DNase-seq|Rptec, Chromatin_Structure||DNase-seq|Olfneurosphere, Chromatin_Structure|Serumfree|DNase-seq|Aosmc, Chromatin_Structure||FAIRE|Helas3, Chromatin_Structure||DNase-seq|A549, Chromatin_Structure||DNase-seq|Myometr, Protein_Binding|02pct|ChIP-seq|A549|SIX5, Protein_Binding||ChIP-seq|HeLa-S3|RCOR1, Protein_Binding|proliferation|ChIP-…	4	Yes
chr8	22046271	rs73551705	Chromatin_Structure||DNase-seq|Progfib, Chromatin_Structure||DNase-seq|Nb4, Chromatin_Structure||DNase-seq|Ipsnihi7, Chromatin_Structure||DNase-seq|Htr8, Chromatin_Structure||DNase-seq|Fibropag08395, Chromatin_Structure||DNase-seq|Monocd14ro1746, Chromatin_Structure||DNase-seq|Hpde6e6e7, Chromatin_Structure||DNase-seq|Huvec, Chromatin_Structure|Znfe103c6|DNase-seq|K562, Chromatin_Structure|Est10n…	4	Yes
chr8	22046422	rs73551707	Motifs|Footprinting|H1_ES|, Chromatin_Structure||DNase-seq|Progfib, Chromatin_Structure|Diffa14d|DNase-seq|H7es, Chromatin_Structure||DNase-seq|Ipsnihi7, Chromatin_Structure||DNase-seq|Htr8, Chromatin_Structure||DNase-seq|Hpaec, Chromatin_Structure||DNase-seq|Hpdlf, Chromatin_Structure|Znfb34a8|DNase-seq|K562, Chromatin_Structure||DNase-seq|Fibropag08395, Chromatin_Structure||DNase-seq|Monocd14ro…	4	Yes
chr9	22103340	rs1537373	Related_Data|VISTA||Negative Site, Chromatin_Structure||DNase-seq|Progfib, Chromatin_Structure||DNase-seq|Ipsnihi7, Chromatin_Structure||DNase-seq|Htr8, Chromatin_Structure||DNase-seq|Fibropag08395, Chromatin_Structure||DNase-seq|Monocd14ro1746, Chromatin_Structure||DNase-seq|Hpde6e6e7, Chromatin_Structure||DNase-seq|Huvec, Chromatin_Structure|Est10nm30m|DNase-seq|Ishikawa, Chromatin_Structure||D…	4	Yes
chr9	22103812	rs1333042	Related_Data|VISTA||Negative Site, Chromatin_Structure||DNase-seq|Htr8, Chromatin_Structure||DNase-seq|Hpdlf, Chromatin_Structure||DNase-seq|Fibropag08395, Chromatin_Structure||DNase-seq|Hrpe, Chromatin_Structure||DNase-seq|Hcf, Chromatin_Structure|Est100nm1h|DNase-seq|Mcf7, Chromatin_Structure||DNase-seq|Hcpe, Chromatin_Structure||DNase-seq|Ag10803, Chromatin_Structure||DNase-seq|Rptec, Chromati…	4	Yes
chr10	81914786	rs3748242	Chromatin_Structure||DNase-seq|Progfib, Chromatin_Structure||DNase-seq|Fibropag08395, Chromatin_Structure||DNase-seq|Hpde6e6e7, Chromatin_Structure||DNase-seq|Panisd, Chromatin_Structure||DNase-seq|Prec, Chromatin_Structure||DNase-seq|Fibroblgm03348, Chromatin_Structure||FAIRE|Nhek, Chromatin_Structure||DNase-seq|Melano, Chromatin_Structure||DNase-seq|Olfneurosphere, Chromatin_Structure||DNase-se…	5	No
chr10	104536359	rs4147157	Single_Nucleotides|SFXN2|eQTL|Lymphoblastoid, Motifs|Footprinting|LncapAndro|AR, Motifs|PWM||AR, Chromatin_Structure||DNase-seq|T47d, Chromatin_Structure|Est10nm30m|DNase-seq|T47d, Chromatin_Structure||DNase-seq|Hmveclbl, Chromatin_Structure||DNase-seq|Hah, Chromatin_Structure||FAIRE|Huvec, Chromatin_Structure||DNase-seq|Fibrobl, Chromatin_Structure||DNase-seq|Hvmf, Chromatin_Structure||DNase-seq…	1b	Yes
chr10	105668171	rs7920217	Motifs|Footprinting|Mcf7Hypoxlac|ZBRK1, Motifs|Footprinting|Huh75|ZBRK1, Motifs|Footprinting|Fibrobl|ZBRK1, Motifs|Footprinting|Melano|ZBRK1, Motifs|Footprinting|Gm12891|ZBRK1, Motifs|Footprinting|Osteobl|ZBRK1, Motifs|Footprinting|HelaS3|Sp1, Motifs|Footprinting|Panislets|ZBRK1, Motifs|Footprinting|Fibrop|ZBRK1, Motifs|Footprinting|Htr8|ZBRK1, Motifs|Footprinting|Gm12892|ZBRK1, Motifs|PWM||ZBRK1…	2b	Yes
chr11	9780890	rs10734649	Chromatin_Structure||DNase-seq|Ipsnihi7, Chromatin_Structure||DNase-seq|Cd20ro01794, Chromatin_Structure||DNase-seq|Ipsnihi11, Chromatin_Structure||DNase-seq|Heartoc, Chromatin_Structure||DNase-seq|Hcf, Chromatin_Structure|Ifng4h|FAIRE|Helas3, Chromatin_Structure||DNase-seq|UrotsaUt189, Chromatin_Structure||DNase-seq|Sknsh, Chromatin_Structure||DNase-seq|Hcpe, Chromatin_Structure||DNase-seq|Lncap…	4	Yes
chr13	111049622	rs9515203	Chromatin_Structure||DNase-seq|Progfib, Chromatin_Structure||DNase-seq|Fibropag08395, Chromatin_Structure||DNase-seq|Hpde6e6e7, Chromatin_Structure||DNase-seq|Heartoc, Chromatin_Structure||DNase-seq|UrotsaUt189, Chromatin_Structure||DNase-seq|Panisd, Chromatin_Structure||DNase-seq|Fibroblgm03348, Chromatin_Structure||DNase-seq|Lncap, Chromatin_Structure||DNase-seq|Cerebrumfrontaloc, Chromatin_Str…	4	Yes
chr15	67442595	rs17293632	Motifs|Footprinting|Chorion|Bach1, Motifs|Footprinting|K562|Bach1, Motifs|Footprinting|Huh7|Bach1, Motifs|Footprinting|Melano|AP-1, Motifs|Footprinting|Helas3Ifna4h|AP-1, Motifs|PWM||Bach1, Motifs|Footprinting|Fibrop|AP-1, Motifs|Footprinting|Helas3|Bach1, Motifs|Footprinting|Huh75|AP-1, Motifs|Footprinting|Chorion|AP-1, Motifs|Footprinting|Helas3|AP-1, Motifs|Footprinting|Htr8|AP-1, Motifs|Footp…	2a	Yes
chr15	79049236	rs8024939	Chromatin_Structure||DNase-seq|Progfib, Chromatin_Structure||DNase-seq|Nb4, Chromatin_Structure||DNase-seq|Ipsnihi7, Chromatin_Structure||DNase-seq|Htr8, Chromatin_Structure||DNase-seq|Hpaec, Chromatin_Structure||DNase-seq|Fibropag08395, Chromatin_Structure||DNase-seq|Hpde6e6e7, Chromatin_Structure||DNase-seq|Huvec, Chromatin_Structure|Est10nm30m|DNase-seq|Ishikawa, Chromatin_Structure||DNase-seq…	4	Yes
chr15	79049412	rs59934757	Motifs|Footprinting|Gm18507|STAT5A(homotetramer), Motifs|Footprinting|Hmec|STAT5A(homotetramer), Motifs|Footprinting|Osteobl|STAT5A(homotetramer), Motifs|Footprinting|Huvec|STAT5A(homotetramer), Motifs|Footprinting|LncapAndro|STAT5A(homotetramer), Motifs|Footprinting|Hpde6e6e7|STAT5A(homotetramer), Motifs|Footprinting|8988t|STAT5A(homotetramer), Motifs|Footprinting|H1hesc|STAT5A(homotetramer), Mo…	2b	Yes
chr15	79152421	rs5029904	Motifs|Footprinting|Cll|NeuroD, Motifs|Footprinting|Helas3Ifna4h|NeuroD, Motifs|Footprinting|Panisd|NeuroD, Motifs|Footprinting|Mcf7|NeuroD, Motifs|Footprinting|Melano|NeuroD, Motifs|Footprinting|Hpde6e6e7|NeuroD, Motifs|Footprinting|Fibrop|NeuroD, Motifs|Footprinting|H1hesc|NeuroD, Motifs|Footprinting|Hepg2|NeuroD, Motifs|Footprinting|AosmcSerumfree|NeuroD, Motifs|Footprinting|Lncap|NeuroD, Moti…	2b	Yes
chr17	2119100	rs11655813	Chromatin_Structure||DNase-seq|Fibropag08395, Chromatin_Structure||DNase-seq|Tregwb83319432, Chromatin_Structure||DNase-seq|Cd20ro01794, Chromatin_Structure||DNase-seq|Fibroblgm03348, Chromatin_Structure||DNase-seq|Sknsh, Chromatin_Structure||DNase-seq|Gm12891, Chromatin_Structure||DNase-seq|8988t, Chromatin_Structure||DNase-seq|Gm19240, Chromatin_Structure||DNase-seq|Melano, Chromatin_Structure|…	4	Yes
chr17	2126503	rs216172	Chromatin_Structure|Diffa14d|DNase-seq|H7es, Chromatin_Structure||DNase-seq|Hpaec, Chromatin_Structure||DNase-seq|Hmvecdneo, Chromatin_Structure||DNase-seq|Fibropag08395, Chromatin_Structure||DNase-seq|Hpde6e6e7, Chromatin_Structure||DNase-seq|Hrpe, Chromatin_Structure||DNase-seq|Cd4naivewb11970640, Chromatin_Structure||DNase-seq|Hcf, Chromatin_Structure||DNase-seq|Ag09319, Chromatin_Structure||D…	4	Yes
chr17	46969664	rs9904645	Chromatin_Structure||DNase-seq|Progfib, Chromatin_Structure||DNase-seq|Ipsnihi7, Chromatin_Structure||DNase-seq|Htr8, Chromatin_Structure||DNase-seq|Fibropag08395, Chromatin_Structure||DNase-seq|Hpde6e6e7, Chromatin_Structure||DNase-seq|Huvec, Chromatin_Structure|Est10nm30m|DNase-seq|Ishikawa, Chromatin_Structure||DNase-seq|Cd20ro01794, Chromatin_Structure||DNase-seq|Ipsnihi11, Chromatin_Structur…	4	Yes
chr17	62404440	rs9303469	Motifs|Footprinting|Huh75|RBP-Jkappa, Motifs|Footprinting|Mcf7|RBP-Jkappa, Motifs|PWM||RBP-Jkappa, Motifs|Footprinting|Mcf7Hypoxlac|RBP-Jkappa, Chromatin_Structure||DNase-seq|Nb4, Chromatin_Structure||DNase-seq|Monocd14ro1746, Chromatin_Structure||DNase-seq|Huvec, Chromatin_Structure||DNase-seq|Hcf, Chromatin_Structure|Ifng4h|FAIRE|Helas3, Chromatin_Structure||DNase-seq|Ag09319, Chromatin_Structu…	2b	Yes
chr17	62404451	rs9303470	Motifs|Footprinting|Mcf7|TTF1(Nkx2-1), Motifs|Footprinting|Huh75|TTF1(Nkx2-1), Motifs|Footprinting|Mcf7Hypoxlac|TTF1(Nkx2-1), Motifs|PWM||TTF1(Nkx2-1), Chromatin_Structure||DNase-seq|Nb4, Chromatin_Structure||DNase-seq|Monocd14ro1746, Chromatin_Structure||DNase-seq|Huvec, Chromatin_Structure||DNase-seq|Hcf, Chromatin_Structure|Ifng4h|FAIRE|Helas3, Chromatin_Structure||DNase-seq|Ag09319, Chromatin…	2b	Yes
chr19	32864678	rs71351160	Chromatin_Structure||DNase-seq|Progfib, Chromatin_Structure||DNase-seq|Htr8, Chromatin_Structure||DNase-seq|Fibropag08395, Chromatin_Structure||DNase-seq|Hpde6e6e7, Chromatin_Structure||DNase-seq|Huvec, Chromatin_Structure||DNase-seq|Panisd, Chromatin_Structure||DNase-seq|Fibroblgm03348, Chromatin_Structure|Hypoxlaccon|DNase-seq|Mcf7, Chromatin_Structure||DNase-seq|Lncap, Chromatin_Structure||FAI…	4	Yes
chr19	41829308	rs2241720	Chromatin_Structure||DNase-seq|Progfib, Chromatin_Structure||DNase-seq|Htr8, Chromatin_Structure|Znfb34a8|DNase-seq|K562, Chromatin_Structure||DNase-seq|Fibropag08395, Chromatin_Structure||DNase-seq|Hpde6e6e7, Chromatin_Structure||DNase-seq|Huvec, Chromatin_Structure|Znfe103c6|DNase-seq|K562, Chromatin_Structure||DNase-seq|Cd20ro01794, Chromatin_Structure||DNase-seq|Heartoc, Chromatin_Structure||…	4	Yes
chr19	41829580	rs2241719	Motifs|Footprinting|A549|, Chromatin_Structure||DNase-seq|Progfib, Chromatin_Structure||DNase-seq|Nb4, Chromatin_Structure|Diffa14d|DNase-seq|H7es, Chromatin_Structure||DNase-seq|Ipsnihi7, Chromatin_Structure||DNase-seq|Htr8, Chromatin_Structure||DNase-seq|Hpaec, Chromatin_Structure||DNase-seq|Hpdlf, Chromatin_Structure|Znfb34a8|DNase-seq|K562, Chromatin_Structure||DNase-seq|Hmvecdneo, Chromatin_…	4	Yes
chr19	41829605	rs2241718	Single_Nucleotides|CIC|eQTL|Lymphoblastoid, Motifs|Footprinting|A549|, Motifs|Footprinting|SkMC|, Motifs|Footprinting|K562|, Chromatin_Structure||DNase-seq|Progfib, Chromatin_Structure||DNase-seq|Nb4, Chromatin_Structure|Diffa14d|DNase-seq|H7es, Chromatin_Structure||DNase-seq|Ipsnihi7, Chromatin_Structure||DNase-seq|Htr8, Chromatin_Structure||DNase-seq|Hpaec, Chromatin_Structure||DNase-seq|Hpdlf,…	1f	Yes
chr19	45458145	rs3760629	Single_Nucleotides|APOC2|eQTL|Lymphoblastoid, Motifs|PWM||Esrra, Chromatin_Structure||DNase-seq|Progfib, Chromatin_Structure||DNase-seq|Ipsnihi7, Chromatin_Structure||DNase-seq|Htr8, Chromatin_Structure||DNase-seq|Hpaec, Chromatin_Structure||DNase-seq|Fibropag08395, Chromatin_Structure||DNase-seq|Monocd14ro1746, Chromatin_Structure||DNase-seq|Hpde6e6e7, Chromatin_Structure||DNase-seq|Hrpe, Chroma…	1d	Yes
chr21	30535301	rs73193808	Motifs|PWM||HEY1, Motifs|PWM||Bhlhb2, Motifs|Footprinting|Gm12878|c-Myc, Motifs|PWM||MNT, Motifs|PWM||HES7, Motifs|PWM||c-Myc:Max, Motifs|PWM||c-Myc, Motifs|Footprinting|Cll|c-Myc, Motifs|PWM||HES5, Motifs|PWM||BHLHB3, Motifs|Footprinting|Gliobla|c-Myc, Motifs|Footprinting|Helas3Ifna4h|c-Myc, Motifs|PWM||MAX, Motifs|PWM||HEY2, Motifs|PWM||Arnt, Motifs|PWM||BHLHB2, Chromatin_Structure||DNase-seq|P…	2a	Yes
chr21	30568405	rs2056864	Motifs|PWM||HNF3, Motifs|PWM||FOXfactors, Motifs|Footprinting|Melano|Foxa2, Motifs|PWM||FOXJ2, Motifs|PWM||Foxa2, Chromatin_Structure||FAIRE|UrotsaUt189, Chromatin_Structure|Est100nm1h|DNase-seq|Mcf7, Chromatin_Structure||DNase-seq|Lncap, Chromatin_Structure|Nabut|FAIRE|K562, Chromatin_Structure|Ohurea|FAIRE|K562, Chromatin_Structure||DNase-seq|Hrgec, Chromatin_Structure|Estctrl0h|DNase-seq|Mcf7,…	2a	Yes
