# Supplementary material for: Integrative functional genomics identifies regulatory mechanisms at coronary artery disease loci
Source: Nat Commun. 2016 Jul 8;7:12092. doi: 10.1038/ncomms12092 (PMC4941121; doi:10.1038/ncomms12092)
Supplement: Supplementary Data 8 — HaploReg annotation of prioritized CAD variants overlapping regulatory features from ENCODE and Roadmap Epigenomics datasets. [file ncomms12092-s9.xlsx]

## Sheet: Sheet1
Supplementary Data 8. HaploReg annotation of prioritized CAD variants overlapping regulatory features from ENCODE and Roadmap Epigenomics datasets.
HCASMC
pos (hg19)	variant	Ref	Alt	AFR freq	AMR freq	ASN freq	EUR freq	Promoter	Enhancer	DNase	Proteins bound	eQTL tissues	Motifs changed	Drivers disrupted	GENCODE genes	dbSNP func annot	Include
chr1:154404336	rs7549250	C	T	0.58	0.65	0.47	0.54	NA	19 organs	24 organs	7 bound proteins	NA	BCL,GR,NRSF,Pax-1,SP1	NA	IL6R	intronic	Yes
chr1:154404380	rs7549338	C	G	0.67	0.66	0.47	0.55	NA	19 organs	20 organs	CFOS,CJUN,JUND,JUNB,STAT3	NA	GR,NRSF,TATA,Zfp691	NA	IL6R	intronic	Yes
chr1:154404406	rs7553796	A	C	0.67	0.66	0.47	0.55	NA	19 organs	19 organs	CFOS,CJUN,JUND,STAT3	NA	10 altered motifs	NA	IL6R	intronic	Yes
chr1:169332898	rs17349579	T	C	0.09	0.21	0	0.34	BLD, CRVX, BRN	13 organs	8 organs	7 bound proteins	NA	11 altered motifs	NA	NME7	intronic	Yes
chr1:200589813	rs3806361	C	A	0.12	0.28	0.25	0.4	24 organs	BLD	37 organs	23 bound proteins	NA	EBF,NF-kappaB,Pax-8,ZBTB7A	NA	KIF14	5'-UTR	Yes
chr1:201886769	rs34091558	TA	T	0.16	0.24	0.12	0.32	7 organs	15 organs	16 organs	9 bound proteins	NA	DMRT2,Foxf2,Foxo,GATA,GR	NA	LMOD1	intronic	Yes
chr1:2187085	rs260508	T	G	0.22	0.51	0.4	0.37	GI	14 organs	31 organs	POL24H8,CFOS	NA	AP-4,GR,NF-I,Pax-5,Smad3	NA	SKI	intronic	Yes
chr1:222720697	rs9441828	C	T	0.54	0.85	1	0.86	9 organs	11 organs	7 organs	CTCF	NA	HMG-IY	NA	HHIPL2	intronic	Yes
chr2:151328962	rs1441982	C	T	0.09	0.21	0.5	0.18	NA	15 organs	15 organs	GR	NA	Evi-1,Pou2f2,Pou3f1	NA	RND3	intronic	Yes
chr2:188184435	rs840585	C	T	0.16	0.62	0.88	0.66	VAS	6 organs	6 organs	CFOS,GATA2,STAT3	NA	RP58	NA	AC007319.1	NA	Yes
chr2:188184500	rs880890	A	G	0.17	0.62	0.88	0.66	VAS	6 organs	SKIN,VAS,LNG	GATA2,STAT3	NA	Barhl1	NA	AC007319.1	NA	Yes
chr2:203830851	rs79642273	A	G	0.02	0.09	0.02	0.14	LNG, BLD	6 organs	6 organs	8 bound proteins	NA	NA	NA	WDR12	intronic	Yes
chr3:135861666	rs9881400	G	T	0.02	0.14	0	0.21	LNG, SKIN	18 organs	35 organs	8 bound proteins	NA	NA	NA	PPP2R3A	intronic	Yes
chr4:113091711	rs75228487	G	A	0.03	0.07	0.17	0	FAT, STRM, BLD	10 organs	26 organs	18 bound proteins	NA	Gbx1,Hoxd8,Pax-5	NA	C4orf32	intronic	Yes
chr4:148283140	rs7667633	T	C	0.67	0.21	0.33	0.15	GI	15 organs	25 organs	6 bound proteins	NA	COMP1,E2F,SIX5	NA	17kb 5' of MIR548G	NA	Yes
chr4:57824451	rs56155140	G	A	0.23	0.19	0.37	0.19	10 organs	13 organs	33 organs	6 bound proteins	NA	Foxp3,SP1	NA	5.1kb 3' of NOA1	NA	Yes
chr4:57824932	rs7687767	A	G	0.25	0.19	0.37	0.19	8 organs	11 organs	MUS,MUS,VAS	NA	NA	Pou2f2,Sox	NA	4.6kb 3' of NOA1	NA	No
chr6:160883294	rs3106162	T	C	0.03	0.4	0.47	0.35	FAT, BLD, MUS	12 organs	SKIN,SKIN,SKIN,MUS,BRN	NA	NA	AP-3,MIF-1,Pax-5,Zbtb12	NA	7.3kb 3' of SLC22A3	NA	No
chr6:82575463	rs16893614	C	T	0.41	0.08	0.2	0.08	BRN	14 organs	ESDR,SKIN,MUS,VAS,BRN	GATA2	NA	Mxi1,Myc,NF-E2,Sin3Ak-20	NA	RP11-379B8.1	intronic	Yes
chr7:117222238	rs6466614	A	G	0.07	0.2	0.35	0.09	ESDR	7 organs	8 organs	CEBPB,P300	NA	Foxq1,PLZF,STAT	NA	CFTR	intronic	Yes
chr8:126479315	rs6982636	G	A	0.33	0.41	0.57	0.48	KID, CRVX, LIV	19 organs	29 organs	GATA2,BAF155,POL2	NA	Ets,Maf	NA	RP11-136O12.2	NA	Yes
chr8:22046272	rs73551705	C	G	0.14	0.1	0	0.08	SKIN, CRVX, MUS	17 organs	41 organs	BRCA1,JUND	NA	CTCF,GLI	NA	BMP1	intronic	Yes
chr8:22046423	rs73551707	C	T	0.47	0.13	0.08	0.09	SKIN, MUS	18 organs	42 organs	18 bound proteins	NA	Hsf	NA	BMP1	intronic	Yes
chr8:22046748	rs73225848	T	G	0	0.1	0	0.07	NA	16 organs	SKIN,MUS,CRVX,BRN,SKIN	NA	NA	Foxl1,Mef2,Pou1f1,Pou2f2,TATA	NA	BMP1	intronic	No
chr8:22048970	rs73225855	G	T	0	0.1	0	0.07	NA	16 organs	ESDR,SKIN,MUS	CFOS	NA	ERalpha-a,PU.1,YY1	NA	BMP1	intronic	Yes
chr8:22048971	rs73225856	C	T	0	0.1	0	0.07	NA	16 organs	ESDR,SKIN,MUS	CFOS	NA	ERalpha-a,PU.1,YY1	NA	BMP1	intronic	Yes
chr9:22052734	rs6475604	T	C	0.99	0.8	0.9	0.59	NA	15 organs	19 organs	CFOS,CJUN,GATA2,P300	NA	HMG-IY,Irf,PTF1-beta,YY1,p300	NA	CDKN2B-AS1	intronic	Yes
chr9:22103183	rs1537372	G	T	0.11	0.43	0.48	0.43	FAT, CRVX	17 organs	16 organs	NA	NA	AhR::Arnt,Arnt,RREB-1	NA	CDKN2B-AS1	intronic	No
chr9:22103341	rs1537373	T	G	0.95	0.55	0.69	0.49	CRVX	17 organs	30 organs	13 bound proteins	NA	NA	NA	CDKN2B-AS1	intronic	Yes
chr9:22103813	rs1333042	A	G	0.95	0.55	0.69	0.49	NA	15 organs	19 organs	CEBPB,JUND,P300,RAD21,STAT3	NA	NA	NA	CDKN2B-AS1	intronic	Yes
chr9:22112241	rs7341786	A	C	0.96	0.6	0.69	0.5	NA	12 organs	6 organs	CFOS	NA	VDR	NA	CDKN2B-AS1	intronic	Yes
chr10:104536360	rs4147157	G	A	0.01	0.18	0.47	0.09	22 organs	11 organs	30 organs	NA	NA	GR,THAP1,YY1	NA	WBP1L	intronic	No
chr10:105668172	rs7920217	C	T	NA	NA	NA	NA	16 organs	18 organs	52 organs	40 bound proteins	NA	6 altered motifs	NA	OBFC1	intronic	Yes
chr11:103668962	rs2019090	A	T	0.46	0.75	0.38	0.76	NA	9 organs	16 organs	P300	NA	Foxo,HDAC2,HMG-IY,Lhx3	NA	RP11-563P16.1	NA	Yes
chr11:116943544	rs7109649	C	T	0.79	0.34	0.28	0.22	LNG	21 organs	32 organs	25 bound proteins	NA	Zec	NA	SIK3	intronic	Yes
chr11:116943952	rs1531706	C	A	0.79	0.33	0.28	0.21	FAT, LNG, BLD	18 organs	7 organs	NA	NA	NA	NA	SIK3	intronic	No
chr11:75276178	rs606452	A	C	0.55	0.78	0.52	0.83	11 organs	24 organs	9 organs	NA	NA	AP-3,GR,Isx	NA	SERPINH1	intronic	No
chr11:75276467	rs653724	G	A	0.32	0.39	0.18	0.29	10 organs	23 organs	32 organs	CJUN,FOSL2,JUND,TCF4	NA	Evi-1,Maf	NA	SERPINH1	intronic	Yes
chr11:75276769	rs604021	G	C	0.32	0.39	0.18	0.29	9 organs	24 organs	37 organs	JUND,CFOS,AP2GAMMA,FOSL2,ZNF263	NA	GR,Sox	NA	SERPINH1	intronic	Yes
chr11:9780891	rs10734649	C	T	0.54	0.58	0.64	0.49	NA	NA	29 organs	NA	NA	Myc,Pax-4,XBP-1	NA	RP11-540A21.2	intronic	No
chr13:111049623	rs9515203	T	C	0.25	0.24	0.14	0.23	11 organs	6 organs	23 organs	POL2	NA	Ets	NA	COL4A2	intronic	Yes
chr15:64736287	rs7162324	T	C	0.33	0.88	0.95	0.9	8 organs	10 organs	15 organs	RFX5	NA	NA	NA	TRIP4	intronic	Yes
chr15:64814293	rs673931	G	A	0.51	0.91	0.95	0.9	ESDR, LNG	23 organs	39 organs	18 bound proteins	NA	AP-2	NA	ZNF609	intronic	Yes
chr15:64828504	rs28635082	C	A	0.47	0.11	0.04	0.09	7 organs	18 organs	21 organs	7 bound proteins	NA	E2F,Myc,Nr2f2	NA	ZNF609	intronic	Yes
chr15:67442596	rs17293632	C	T	0.02	0.14	0.03	0.21	17 organs	20 organs	41 organs	24 bound proteins	NA	25 altered motifs	NA	SMAD3	intronic	Yes
chr15:67458152	rs4562997	G	A	0.42	0.32	0.35	0.28	ESC, ESDR, IPSC, BRN	15 organs	13 organs	NA	NA	NRSF,Zfx	NA	SMAD3	intronic	No
chr15:79049237	rs8024939	C	T	0.78	0.42	0.88	0.19	STRM, MUS, SKIN, BONE	18 organs	29 organs	EBF1,PBX3,TCF12	NA	Evi-1	NA	2.3kb 3' of ADAMTS7		Yes
chr15:79049413	rs59934757	C	T	0.15	0.22	0.38	0.19	7 organs	19 organs	15 organs	NA	NA	NF-kappaB,STAT	NA	2.1kb 3' of ADAMTS7	NA	No
chr15:79152422	rs5029904	C	G,T	0.18	0.38	0.11	0.46	23 organs	BLD, GI	49 organs	11 bound proteins	NA	NA	NA	MORF4L1	NA	Yes
chr15:86037993	rs900573	T	G	0.48	0.53	0.24	0.57	MUS, LNG, SKIN	22 organs	15 organs	GR,POL24H8,CFOS	NA	19 altered motifs	NA	AKAP13	intronic	Yes
chr15:91416550	rs17514846	C	A	0.87	0.32	0.14	0.47	18 organs	15 organs	12 organs	NA	NA	EWSR1-FLI1,GATA,Rad21	NA	FURIN	intronic	No
chr15:92079944	rs7496956	G	C	0.27	0.49	0.41	0.46	LIV, GI, MUS, LNG	13 organs	13 organs	TCF4,GATA2	NA	SEF-1	NA	RP11-661P17.1	NA	Yes
chr15:92080003	rs7498013	T	C	0.26	0.49	0.41	0.46	6 organs	13 organs	15 organs	10 bound proteins	NA	Crx,GATA	NA	RP11-661P17.1	NA	Yes
chr17:2117945	rs2281727	A	G	0.48	0.33	0.24	0.37	10 organs	20 organs	21 organs	STAT3,P300	NA	Sox,Zfp105	NA	SMG6	intronic	Yes
chr17:2119101	rs11655813	C	T	0.39	0.34	0.23	0.38	14 organs	13 organs	37 organs	P300	NA	Lhx3,Smad3,Smad	NA	AC130689.5	intronic	Yes
chr17:2126504	rs216172	G	C	0.4	0.32	0.24	0.37	BLD, SKIN, GI, MUS	21 organs	36 organs	14 bound proteins	NA	HNF4,RXRA	NA	SMG6	intronic	Yes
chr17:2143460	rs10852932	G	T	0.67	0.35	0.22	0.37	NA	NA	24 organs	12 bound proteins	NA	NA	NA	SMG6	intronic	Yes
chr17:2186100	rs749240	C	T	0.68	0.35	0.22	0.37	NA	LNG, FAT, BLD, SKIN	6 organs	NA	NA	NF-Y,SP1,SP2,YY1	NA	SMG6	synonymous	No
chr17:46969665	rs9904645	A	T	0.07	0.44	0.71	0.57	24 organs	NA	53 organs	19 bound proteins	NA	RREB-1,Znf143	NA	461bp 5' of ATP5G1	NA	Yes
chr17:46993233	rs3744608	C	G	0.06	0.43	0.7	0.57	SKIN, BLD	12 organs	28 organs	11 bound proteins	NA	25 altered motifs	NA	UBE2Z	intronic	Yes
chr17:46993370	rs4378658	G	A	0.06	0.43	0.7	0.57	SKIN, BLD	12 organs	35 organs	15 bound proteins	NA	AP-2,EBF,RFX5	NA	UBE2Z	intronic	Yes
chr17:62404441	rs9303469	T	C	0.51	0.63	0.67	0.56	BLD, CRVX	19 organs	12 organs	POL2	NA	PU.1,Pax-5,RBP-Jkappa	SPIC_2,Enh_c77	64kb 5' of TEX2	intronic	Yes
chr17:62404452	rs9303470	G	A	0.51	0.63	0.67	0.56	BLD, CRVX	19 organs	10 organs	POL2	NA	Foxj2,Nkx2,PU.1,Pax-6	NA	64kb 5' of TEX2	intronic	Yes
chr19:32864679	rs71351160	C	T	0.2	0.1	0.47	0.07	12 organs	16 organs	32 organs	15 bound proteins	NA	NA	NA	ZNF507	intronic	Yes
chr19:41829309	rs2241720	C	G	0.09	0.17	0.27	0.17	12 organs	19 organs	23 organs	POL2	NA	Pou2f2,RXRA,SP1	NA	CCDC97	3'-UTR	Yes
chr19:41829581	rs2241719	T	A	0.07	0.17	0.27	0.17	6 organs	22 organs	39 organs	24 bound proteins	NA	EWSR1-FLI1,PRDM1,TATA,p300	NA	CCDC97	3'-UTR	Yes
chr19:41829606	rs2241718	G	A	0.07	0.17	0.27	0.18	FAT, BLD, MUS, GI, LIV	21 organs	36 organs	27 bound proteins	NA	NA	NA	CCDC97	3'-UTR	Yes
chr19:45458146	rs3760629	A	C	0.65	0.6	0.6	0.47	24 organs	BLD, HRT, LIV	52 organs	9 bound proteins	NA	NA	NA	CLPTM1	intronic	Yes
chr20:33605802	rs6579210	C	T	0.28	0.1	0.07	0.1	NA	12 organs	8 organs	NA	NA	ERalpha-a	NA	TRPC4AP	intronic	No
chr20:33605857	rs6579211	G	A	0.07	0.08	0.07	0.1	NA	12 organs	12 organs	NA	NA	SP1	NA	TRPC4AP	intronic	No
chr20:33699435	rs6060244	G	A	0.16	0.1	0.08	0.1	NA	13 organs	13 organs	GATA2	NA	6 altered motifs	NA	3.7kb 3' of EDEM2	NA	Yes
chr21:30535302	rs73193808	C	A	0.52	0.21	0.17	0.13	NA	13 organs	26 organs	P300,EGR1,FOSL1	NA	8 altered motifs	NA	C21orf7	intronic	Yes
chr21:30568406	rs2056864	G	T	0.53	0.22	0.16	0.13	16 organs	12 organs	24 organs	FOXA1,GATA3	NA	7 altered motifs	NA	LINC00189	intronic	Yes
chr21:30604782	rs2223036	C	T	0.48	0.23	0.16	0.13	SKIN, CRVX	12 organs	8 organs	POL2	NA	6 altered motifs	NA	LINC00189	intronic	Yes
chr21:30605089	rs4315609	A	G	0.71	0.25	0.23	0.13	CRVX	12 organs	16 organs	9 bound proteins	NA	Zfp187	NA	LINC00189	intronic	Yes
Ex vivo
pos (hg19)	variant	Ref	Alt	AFR freq	AMR freq	ASN freq	EUR freq	Promoter	Enhancer	DNase	Proteins bound	eQTL tissues	Motifs changed	Drivers disrupted	GENCODE genes	dbSNP func annot	Include
chr1:200589813	rs3806361	C	A	0.12	0.28	0.25	0.4	24 organs	BLD	37 organs	23 bound proteins	NA	EBF,NF-kappaB,Pax-8,ZBTB7A	NA	KIF14	5'-UTR	Yes
chr1:201886769	rs34091558	TA	T	0.16	0.24	0.12	0.32	7 organs	15 organs	16 organs	9 bound proteins	NA	DMRT2,Foxf2,Foxo,GATA,GR	NA	LMOD1	intronic	Yes
chr4:57824451	rs56155140	G	A	0.23	0.19	0.37	0.19	10 organs	13 organs	33 organs	6 bound proteins	NA	Foxp3,SP1	NA	5.1kb 3' of NOA1	NA	Yes
chr4:148283140	rs7667633	T	C	0.67	0.21	0.33	0.15	GI	15 organs	25 organs	6 bound proteins	NA	COMP1,E2F,SIX5	NA	17kb 5' of MIR548G	NA	Yes
chr7:117222238	rs6466614	A	G	0.07	0.2	0.35	0.09	ESDR	7 organs	8 organs	CEBPB,P300	NA	Foxq1,PLZF,STAT	NA	CFTR	intronic	Yes
chr8:22046272	rs73551705	C	G	0.14	0.1	0	0.08	SKIN, CRVX, MUS	17 organs	41 organs	BRCA1,JUND	NA	CTCF,GLI	NA	BMP1	intronic	Yes
chr8:22046423	rs73551707	C	T	0.47	0.13	0.08	0.09	SKIN, MUS	18 organs	42 organs	18 bound proteins	NA	Hsf	NA	BMP1	intronic	Yes
chr9:22103341	rs1537373	T	G	0.95	0.55	0.69	0.49	CRVX	17 organs	30 organs	13 bound proteins	NA	NA	NA	CDKN2B-AS1	intronic	Yes
chr9:22103813	rs1333042	A	G	0.95	0.55	0.69	0.49	NA	15 organs	19 organs	CEBPB,JUND,P300,RAD21,STAT3	NA	NA	NA	CDKN2B-AS1	intronic	Yes
chr10:81914787	rs3748242	C	T	0.07	0.19	0.11	0.25	STRM, BONE	10 organs	20 organs	NA	NA	NA	NA	ANXA11	NA	No
chr10:104536360	rs4147157	G	A	0.01	0.18	0.47	0.09	22 organs	11 organs	30 organs	NA	NA	GR,THAP1,YY1	NA	WBP1L	intronic	No
chr10:105668172	rs7920217	C	T	NA	NA	NA	NA	16 organs	18 organs	52 organs	40 bound proteins	NA	6 altered motifs	NA	OBFC1	intronic	Yes
chr11:9780891	rs10734649	C	T	0.54	0.58	0.64	0.49	NA	NA	29 organs	NA	NA	Myc,Pax-4,XBP-1	NA	RP11-540A21.2	intronic	No
chr13:111049623	rs9515203	T	C	0.25	0.24	0.14	0.23	11 organs	6 organs	23 organs	POL2	NA	Ets	NA	COL4A2	intronic	Yes
chr15:67442596	rs17293632	C	T	0.02	0.14	0.03	0.21	17 organs	20 organs	41 organs	24 bound proteins	NA	25 altered motifs	NA	SMAD3	intronic	Yes
chr15:79049237	rs8024939	C	T	0.78	0.42	0.88	0.19	STRM, MUS, SKIN, BONE	18 organs	29 organs	EBF1,PBX3,TCF12	NA	Evi-1	NA	2.3kb 3' of ADAMTS7	NA	Yes
chr15:79049413	rs59934757	C	T	0.15	0.22	0.38	0.19	7 organs	19 organs	15 organs	NA	NA	NF-kappaB,STAT	NA	2.1kb 3' of ADAMTS7	NA	No
chr15:79152422	rs5029904	C	G,T	0.18	0.38	0.11	0.46	23 organs	BLD, GI	49 organs	11 bound proteins	NA	NA	NA	MORF4L1	NA	Yes
chr17:2119101	rs11655813	C	T	0.39	0.34	0.23	0.38	14 organs	13 organs	37 organs	P300	NA	Lhx3,Smad3,Smad	NA	AC130689.5	intronic	Yes
chr17:2126504	rs216172	G	C	0.4	0.32	0.24	0.37	BLD, SKIN, GI, MUS	21 organs	36 organs	14 bound proteins	NA	HNF4,RXRA	NA	SMG6	intronic	Yes
chr17:46969665	rs9904645	A	T	0.07	0.44	0.71	0.57	24 organs	NA	53 organs	19 bound proteins	NA	RREB-1,Znf143	NA	461bp 5' of ATP5G1	NA	Yes
chr17:62404441	rs9303469	T	C	0.51	0.63	0.67	0.56	BLD, CRVX	19 organs	12 organs	POL2	NA	PU.1,Pax-5,RBP-Jkappa	SPIC_2,Enh_c77	64kb 5' of TEX2	intronic	Yes
chr17:62404452	rs9303470	G	A	0.51	0.63	0.67	0.56	BLD, CRVX	19 organs	10 organs	POL2	NA	Foxj2,Nkx2,PU.1,Pax-6	NA	64kb 5' of TEX2	intronic	Yes
chr19:32864679	rs71351160	C	T	0.2	0.1	0.47	0.07	12 organs	16 organs	32 organs	15 bound proteins	NA	NA	NA	ZNF507	intronic	Yes
chr19:41829309	rs2241720	C	G	0.09	0.17	0.27	0.17	12 organs	19 organs	23 organs	POL2	NA	Pou2f2,RXRA,SP1	NA	CCDC97	3'-UTR	Yes
chr19:41829581	rs2241719	T	A	0.07	0.17	0.27	0.17	6 organs	22 organs	39 organs	24 bound proteins	NA	EWSR1-FLI1,PRDM1,TATA,p300	NA	CCDC97	3'-UTR	Yes
chr19:41829606	rs2241718	G	A	0.07	0.17	0.27	0.18	FAT, BLD, MUS, GI, LIV	21 organs	36 organs	27 bound proteins	NA	NA	NA	CCDC97	3'-UTR	Yes
chr19:45458146	rs3760629	A	C	0.65	0.6	0.6	0.47	24 organs	BLD, HRT, LIV	52 organs	9 bound proteins	NA	NA	NA	CLPTM1	intronic	Yes
chr21:30535302	rs73193808	C	A	0.52	0.21	0.17	0.13	NA	13 organs	26 organs	P300,EGR1,FOSL1	NA	8 altered motifs	NA	C21orf7	intronic	Yes
chr21:30568406	rs2056864	G	T	0.53	0.22	0.16	0.13	16 organs	12 organs	24 organs	FOXA1,GATA3	NA	7 altered motifs	NA	LINC00189	intronic	Yes
