# Supplementary material for: Integrative functional genomics identifies regulatory mechanisms at coronary artery disease loci
Source: Nat Commun. 2016 Jul 8;7:12092. doi: 10.1038/ncomms12092 (PMC4941121; doi:10.1038/ncomms12092)
Supplement: Supplementary Data 9 — DEseq2 analysis of control vs. PDGF-BB stimulated HCASMC. [file ncomms12092-s10.xlsx]

## Sheet: Sheet1
Supplementary Data 9. DEseq2 analysis of control vs. PDGF-BB stimulated HCASMC.
EnsID	GeneID	Gene Name	base Mean	base Mean Con	base Mean PDGFBB	Fold Change	log2 Fold Change	pval	neglog pval	padj
ENSG00000125740	FOSB	FBJ murine osteosarcoma viral oncogene homolog B	9036.58	22.8619	18050.3	789.536	9.62486	1.46748e-15	14.8334	3.75983e-11
ENSG00000123358	NR4A1	nuclear receptor subfamily 4, group A, member 1	24924.2	110.227	49738.1	451.233	8.81773	2.59538e-14	13.5858	3.32481e-10
ENSG00000153234	NR4A2	nuclear receptor subfamily 4, group A, member 2	9146.19	59.6043	18232.8	305.897	8.2569	3.78821e-13	12.4216	3.23525e-09
ENSG00000179388	EGR3	early growth response 3	8647.52	62.8702	17232.2	274.091	8.09851	7.51897e-13	12.1238	3.85287e-09
ENSG00000119508	NR4A3	nuclear receptor subfamily 4, group A, member 3	17425.7	129.823	34721.5	267.453	8.06314	7.14547e-13	12.146	3.85287e-09
ENSG00000198576	ARC	activity-regulated cytoskeleton-associated protein	466.22	4.08248	928.357	227.4	7.82909	2.1075e-10	9.67623	8.99939e-07
ENSG00000168334	XIRP1	xin actin-binding repeat containing 1	349.869	4.08248	695.655	170.4	7.41278	1.72481e-09	8.76326	5.52393e-06
ENSG00000166592	RRAD	Ras-related associated with diabetes	771.385	13.0639	1529.71	117.094	6.87152	9.49108e-10	9.02268	3.47387e-06
ENSG00000122035	RASL11A	RAS-like, family 11, member A	357.421	8.16497	706.678	86.55	6.43546	2.31493e-08	7.63546	4.23649e-05
ENSG00000170345	FOS	v-fos FBJ murine osteosarcoma viral oncogene homolog	1553.59	39.1918	3067.99	78.2812	6.29059	3.29331e-09	8.48237	9.37532e-06
ENSG00000162892	IL24	interleukin 24	369.056	10.6145	727.498	68.5385	6.09884	5.9588e-08	7.22484	9.5419e-05
ENSG00000143333	RGS16	regulator of G-protein signaling 16	497.246	14.6969	979.796	66.6667	6.05889	3.53396e-08	7.45174	6.03625e-05
ENSG00000142178	SIK1	salt-inducible kinase 1	5799.17	183.712	11414.6	62.1333	5.9573	7.09472e-09	8.14906	1.81774e-05
ENSG00000159388	BTG2	BTG family, member 2	4788.34	155.951	9420.74	60.4084	5.91668	8.787e-09	8.05616	2.04665e-05
ENSG00000162772	ATF3	activating transcription factor 3	3234.35	111.044	6357.65	57.2537	5.8393	1.36072e-08	7.86623	2.68176e-05
ENSG00000158050	DUSP2	dual specificity phosphatase 2	306.594	10.6145	602.574	56.7692	5.82704	2.19023e-07	6.65951	0.000311754
ENSG00000120738	EGR1	early growth response 1	16848.6	588.694	33108.5	56.2406	5.81354	1.14076e-08	7.9428	2.43563e-05
ENSG00000094963	FMO2	flavin containing monooxygenase 2 (non-functional)	635.03	34.2929	1235.77	36.0357	5.17136	5.6893e-07	6.24494	0.000633763
ENSG00000204103	MAFB	v-maf musculoaponeurotic fibrosarcoma oncogene homolog B (avian)	58.5836	3.26599	113.901	34.875	5.12412	0.00029184	3.53485	0.095862
ENSG00000187479	AG2	hypothetical protein LOC387763	2154.73	120.841	4188.63	34.6622	5.11529	3.03148e-07	6.51834	0.000408787
ENSG00000171223	JUNB	jun B proto-oncogene	14241.3	867.119	27615.5	31.8475	4.99311	3.64996e-07	6.43771	0.000467578
ENSG00000131746	TNS4	tensin 4	145.949	8.98146	282.916	31.5	4.97728	1.83857e-05	4.73552	0.0107059
ENSG00000179094	PER1	period homolog 1 (Drosophila)	2883.05	181.262	5584.84	30.8108	4.94536	5.49991e-07	6.25964	0.000633763
ENSG00000042062	FAM65C	family with sequence similarity 65, member C	450.298	28.5774	872.018	30.5143	4.93141	2.06924e-06	5.68419	0.00192365
ENSG00000050730	TNIP3	TNFAIP3 interacting protein 3	63.8909	4.08248	123.699	30.3	4.92125	0.000301317	3.52098	0.0965007
ENSG00000130844	ZNF331	zinc finger protein 331	2987.36	207.39	5767.32	27.8091	4.79748	9.91434e-07	6.00374	0.0010584
ENSG00000138449	SLC40A1	solute carrier family 40 (iron-regulated transporter), member 1	744.033	53.8888	1434.18	26.6136	4.73409	2.46796e-06	5.60766	0.0020863
ENSG00000171174	RBKS	ribokinase	215.759	16.3299	415.189	25.425	4.66818	1.71308e-05	4.76622	0.0102072
ENSG00000081041	CXCL2	chemokine (C-X-C motif) ligand 2	10542.8	802.616	20283	25.2711	4.65942	1.47087e-06	5.83243	0.0015074
ENSG00000173334	TRIB1	tribbles homolog 1 (Drosophila)	4762.22	378.038	9146.39	24.1944	4.5966	2.0502e-06	5.6882	0.00192365
ENSG00000164949	GEM	GTP binding protein overexpressed in skeletal muscle	9281.32	758.525	17804.1	23.472	4.55287	2.29004e-06	5.64016	0.00202321
ENSG00000184557	SOCS3	suppressor of cytokine signaling 3	5084.73	420.496	9748.97	23.1845	4.53509	2.60547e-06	5.58411	0.0020863
ENSG00000167874	TMEM88	transmembrane protein 88	145.745	12.2474	279.242	22.8	4.51096	6.43884e-05	4.19119	0.028443
ENSG00000155792	DEPDC6	DEP domain containing 6	368.444	32.6599	704.228	21.5625	4.43045	1.52931e-05	4.8155	0.00932917
ENSG00000099625	C19ORF26	chromosome 19 open reading frame 26	701.779	66.1362	1337.42	20.2222	4.33787	1.12358e-05	4.9494	0.00719683
ENSG00000196616	ADH1C	alcohol dehydrogenase 1B (class I), beta polypeptide; alcohol dehydrogenase 1A (class I), alpha polypeptide; alcohol dehydrogenase 1C (class I), gamma polypeptide	292.306	28.5774	556.034	19.4571	4.28223	3.43552e-05	4.46401	0.0172591
ENSG00000138166	DUSP5	dual specificity phosphatase 5	5202.72	514.393	9891.04	19.2286	4.26518	7.65498e-06	5.11606	0.00560366
ENSG00000144655	CSRNP1	cysteine-serine-rich nuclear protein 1	6969.82	691.573	13248.1	19.1564	4.25976	7.61067e-06	5.11858	0.00560366
ENSG00000128016	ZFP36	zinc finger protein 36, C3H type, homolog (mouse)	2665.04	266.994	5063.1	18.9633	4.24514	9.16775e-06	5.03774	0.00634829
ENSG00000162692	VCAM1	vascular cell adhesion molecule 1	298.634	30.2104	567.057	18.7703	4.23038	3.95042e-05	4.40336	0.0190969
ENSG00000117525	F3	coagulation factor III (thromboplastin, tissue factor)	1902.03	193.51	3610.55	18.6582	4.22174	1.08911e-05	4.96293	0.00715488
ENSG00000127528	KLF2	Kruppel-like factor 2 (lung)	599.921	62.0537	1137.79	18.3355	4.19657	2.11748e-05	4.67418	0.0117939
ENSG00000198355	PIM3	pim-3 oncogene	3081.46	325.782	5837.13	17.9173	4.16328	1.22932e-05	4.91034	0.00768202
ENSG00000146411	SLC2A12	solute carrier family 2 (facilitated glucose transporter), member 12	401.92	43.2743	760.567	17.5755	4.13549	3.78997e-05	4.42136	0.0186736
ENSG00000184408	KCND2	potassium voltage-gated channel, Shal-related subfamily, member 2	450.502	52.2558	848.748	16.2422	4.02167	5.01567e-05	4.29967	0.0237975
ENSG00000185745	IFIT1	interferon-induced protein with tetratricopeptide repeats 1	371.914	43.2743	700.554	16.1887	4.01691	6.16232e-05	4.21026	0.0276991
ENSG00000173391	OLR1	oxidized low density lipoprotein (lectin-like) receptor 1	235.559	27.7609	443.358	15.9706	3.99735	0.000116626	3.93321	0.0439422
ENSG00000125347	IRF1	interferon regulatory factor 1	2869.37	343.745	5395	15.6948	3.97221	2.61339e-05	4.5828	0.0136648
ENSG00000129757	CDKN1C	cyclin-dependent kinase inhibitor 1C (p57, Kip2)	206.778	25.3114	388.244	15.3387	3.93911	0.000169689	3.77035	0.0595562
ENSG00000120129	DUSP1	dual specificity phosphatase 1	14519.4	1778.33	27260.4	15.3292	3.93821	2.60603e-05	4.58402	0.0136648
ENSG00000167034	NKX3-1	NK3 homeobox 1	526.232	67.7692	984.695	14.5301	3.86097	7.71851e-05	4.11247	0.032419
ENSG00000087586	AURKA	aurora kinase A; aurora kinase A pseudogene 1	396.817	51.4393	742.195	14.4286	3.85086	0.000101288	3.99444	0.0399245
ENSG00000185215	TNFAIP2	tumor necrosis factor, alpha-induced protein 2	15530.2	2131.87	28928.5	13.5695	3.7623	5.1488e-05	4.28829	0.023985
ENSG00000118503	TNFAIP3	tumor necrosis factor, alpha-induced protein 3	24775	3558.29	45991.6	12.9252	3.69211	6.67267e-05	4.1757	0.0289763
ENSG00000115008	IL1A	interleukin 1, alpha	7498.3	1095.74	13900.9	12.6863	3.6652	7.69244e-05	4.11394	0.032419
ENSG00000164683	HEY1	hairy/enhancer-of-split related with YRPW motif 1	1219.23	178.813	2259.65	12.637	3.65958	0.000103791	3.98384	0.0402915
ENSG00000108551	RASD1	RAS, dexamethasone-induced 1	1344.16	200.858	2487.46	12.3841	3.63042	0.000112092	3.95043	0.0428641
ENSG00000180447	GAS1	growth arrest-specific 1	3432.76	515.209	6350.3	12.3257	3.62359	9.60686e-05	4.01742	0.0384958
ENSG00000100906	NFKBIA	nuclear factor of kappa light polypeptide gene enhancer in B-cells inhibitor, alpha	9627.11	1455	17799.2	12.2332	3.61273	9.27414e-05	4.03273	0.0383246
ENSG00000167941	SOST	sclerosteosis	336.601	52.2558	620.946	11.8828	3.5708	0.000299066	3.52423	0.0965007
ENSG00000138061	CYP1B1	cytochrome P450, family 1, subfamily B, polypeptide 1	1063.28	168.198	1958.37	11.6432	3.54142	0.00016673	3.77799	0.0593304
ENSG00000144802	NFKBIZ	nuclear factor of kappa light polypeptide gene enhancer in B-cells inhibitor, zeta	17672	2808.75	32535.3	11.5836	3.53401	0.000122527	3.91177	0.0454967
ENSG00000162924	REL	v-rel reticuloendotheliosis viral oncogene homolog (avian)	870.794	139.621	1601.97	11.4737	3.52026	0.000193779	3.71269	0.0661975
ENSG00000143878	RHOB	ras homolog gene family, member B	9158.85	1520.32	16797.4	11.0486	3.46579	0.000161489	3.79186	0.0582749
ENSG00000056558	TRAF1	TNF receptor-associated factor 1	662.383	113.493	1211.27	10.6727	3.41585	0.000315623	3.50083	0.0998342
ENSG00000057019	DCBLD2	discoidin, CUB and LCCL domain containing 2	19863.1	36244.3	3481.95	0.0960689	-3.37979	0.000212066	3.67353	0.0714915
ENSG00000136928	GABBR2	gamma-aminobutyric acid (GABA) B receptor, 2	372.731	711.169	34.2929	0.0482204	-4.37421	2.08365e-05	4.68118	0.0117939
ENSG00000198729	PPP1R14C	protein phosphatase 1, regulatory (inhibitor) subunit 14C	175.343	344.562	6.12372	0.0177725	-5.81421	2.10227e-06	5.67731	0.00192365
#Boldface indicates immediate early response genes
