# Supplementary material for: Integrative functional genomics identifies regulatory mechanisms at coronary artery disease loci
Source: Nat Commun. 2016 Jul 8;7:12092. doi: 10.1038/ncomms12092 (PMC4941121; doi:10.1038/ncomms12092)
Supplement: Supplementary Data 10 — Cis-eQTL analysis for prioritized CAD variants and genes. [file ncomms12092-s11.xlsx]

## Sheet: Sheet1
Supplementary Data 10. Cis-eQTL analysis for prioritized CAD variants and genes.
AOR
snps	gene	statistic	pvalue	FDR	beta	most_sig_snp	sig_snp_pval	cond_pval	cond_rsqd	cond pval MaxGvnGwas	cond rsqd MaxGvnGwas	mean_1	mean_2	mean_0	stderr_1	stderr_2	stderr_0	gene Name	chr	pos	SNP	Ref	Alt	MAF	Gene	marker	a1	a2	exp_freq_a1	MSSM_MAF
1:154404336	ENSG00000143552.5	4.894	1.32674e-06	0.000300515	0.294116	1:154127549	3.08019e-53	0.471578	0.00101472	0	0.309227	-0.019542	0.286569	-0.300573	0.0635341	0.0875716	0.0710593	NUP210L	1	154404336	rs7549250	C	T	0.54	IL6R	1:154404336	C	T	0.481	0.4808
1:154404336	ENSG00000160716.4	3.0451	0.00244605	0.153255	0.185566	1:154552516	2.82912e-08	0.0527214	0.00732412	7.72033e-07	0.0467211	-0.0224613	0.189794	-0.178912	0.0628856	0.080094	0.0903587	CHRNB2	1	154404336	rs7549250	C	T	0.54	IL6R	1:154404336	C	T	0.481	0.4808
1:154404336	ENSG00000143554.9	2.24397	0.0252618	0.50187	0.137306	1:154692601	9.7853e-05	0.0314304	0.00902716	0.000120065	0.028559	-0.0464555	0.166908	-0.100792	0.0637956	0.082045	0.0862114	SLC27A3	1	154404336	rs7549250	C	T	0.54	IL6R	1:154404336	C	T	0.481	0.4808
1:201886769	ENSG00000134369.11	-4.80112	2.07533e-06	0.000449231	-0.310065	1:201814151	3.54623e-07	0.80325	0.000121584	0.372407	0.00155729	0.0907612	-0.205019	0.431084	0.0655843	0.0631313	0.125872	NAV1	1	201886769	rs34091558	TA	T	0.32	LMOD1	1:201886769	TA	T	0.344	0.3418
1:201886769	ENSG00000198700.5	-4.26544	2.37748e-05	0.00386568	-0.276731	1:201800326	2.49344e-13	0.0217446	0.0102626	7.09346e-10	0.0717239	0.0870717	-0.186147	0.372334	0.0610178	0.0682622	0.128782	IPO9	1	201886769	rs34091558	TA	T	0.32	LMOD1	1:201886769	TA	T	0.344	0.3418
1:201886769	ENSG00000163431.11	3.99691	7.36261e-05	0.0102738	0.259855	1:201814151	2.07955e-05	0.839386	8.04645e-05	0.454714	0.00109416	-0.0921058	0.180901	-0.331234	0.0632445	0.0666674	0.125783	LMOD1	1	201886769	rs34091558	TA	T	0.32	LMOD1	1:201886769	TA	T	0.344	0.3418
1:201886769	ENSG00000143858.7	-2.13748	0.0330328	0.549521	-0.140495	1:202073612	2.40143e-05	0.0515108	0.00739968	3.63677e-05	0.032851	0.0783976	-0.110917	0.11347	0.0638393	0.0664188	0.135577	SYT2	1	201886769	rs34091558	TA	T	0.32	LMOD1	1:201886769	TA	T	0.344	0.3418
8:22046423	ENSG00000168487.13	8.24044	1.45255e-15	1.27476e-12	0.898373	8:22043503	1.13057e-19	0.867411	5.45954e-05	0.0668666	0.00655688	-0.779538	0.13009	-1.57395	0.129049	0.0436344	0.30367	BMP1	8	22046423	rs73551707	C	T	0.09	BMP1	8:22046423	C	T	0.078	0.07704
8:22046423	ENSG00000177725.4	3.37567	0.000792396	0.0610841	0.38741	8:21338334	6.63972e-05	0.00103244	0.020873	8.62674e-05	0.0297458	-0.250501	0.0499272	-1.22711	0.118503	0.0467598	0.383557	AC105206.1	8	22046423	rs73551707	C	T	0.09	BMP1	8:22046423	C	T	0.078	0.07704
8:22046423	ENSG00000168490.9	3.08477	0.00214741	0.125623	0.354663	8:21412834	0.000292306	0.00329536	0.0167749	0.000446159	0.02386	-0.34265	0.0538911	-0.399606	0.129812	0.0463968	0.256939	PHYHIP	8	22046423	rs73551707	C	T	0.09	BMP1	8:22046423	C	T	0.078	0.07704
8:22046423	ENSG00000120889.8	-2.81375	0.00508548	0.216852	-0.324001	8:22912236	1.94799e-32	0.00898769	0.0132808	0	0.238738	0.381919	-0.0541061	-0.0839381	0.113311	0.0470768	0.443074	TNFRSF10B	8	22046423	rs73551707	C	T	0.09	BMP1	8:22046423	C	T	0.078	0.07704
8:22046423	ENSG00000168495.8	2.65337	0.00821739	0.280967	0.305792	8:22108611	1.68733e-33	0.00457233	0.0156283	0	0.249451	-0.236005	0.0420861	-0.716379	0.128638	0.0464427	0.468556	POLR3D	8	22046423	rs73551707	C	T	0.09	BMP1	8:22046423	C	T	0.078	0.07704
8:22046423	ENSG00000158941.12	-2.25683	0.0244403	0.456224	-0.260582	8:21557438	0.000182462	0.0218823	0.0102413	0.000164762	0.027424	0.163553	-0.0333531	0.868273	0.116011	0.0470881	0.543892	CCAR2	8	22046423	rs73551707	C	T	0.09	BMP1	8:22046423	C	T	0.078	0.07704
8:22046423	ENSG00000158856.13	2.0373	0.0421352	0.554878	0.235449	8:21917222	1.17547e-18	0.105298	0.00512572	0	0.138193	-0.109562	0.0273315	-1.02465	0.1177	0.0468985	0.610517	DMTN	8	22046423	rs73551707	C	T	0.09	BMP1	8:22046423	C	T	0.078	0.07704
8:22046423	ENSG00000134020.6	-1.99421	0.0466601	0.57374	-0.230508	8:22789087	1.32569e-21	0.0425659	0.00802357	0	0.163751	0.219108	-0.035054	0.308206	0.134399	0.0463306	0.396954	PEBP4	8	22046423	rs73551707	C	T	0.09	BMP1	8:22046423	C	T	0.078	0.07704
9:22103341	ENSG00000147883.9	-4.28576	2.17709e-05	0.00398533	-0.261456	9:22099568	2.13525e-05	0.998966	3.2913e-09	0.994158	1.05008e-07	-0.037167	-0.27235	0.245162	0.0626715	0.0973765	0.0740429	CDKN2B	9	22103341	rs1537373	T	G	0.49	CDKN2B-AS1	9:22103341	T	G	0.55	0.4511
11:103668962	ENSG00000170962.8	9.92748	2.34249e-21	2.6158e-18	0.656978	11:103668962	2.34249e-21	1	1.48783e-31	1	1.48783e-31	0.350052	0.900089	-0.340363	0.0657121	0.190006	0.0522164	PDGFD	11	103668962	rs2019090	A	T	0.76	PDGFD	11:103668962	A	T	0.747	0.2522
11:103668962	ENSG00000137692.7	-2.9467	0.00335852	0.193505	-0.211196	11:103499104	7.455e-06	0.508527	0.000855848	0.00289722	0.0172271	-0.119744	-0.264307	0.111825	0.0739809	0.191396	0.0553527	DCUN1D5	11	103668962	rs2019090	A	T	0.76	PDGFD	11:103668962	A	T	0.747	0.2522
11:103668962	ENSG00000255350.1	2.18888	0.0290574	0.534505	0.157472	11:103416547	0.000183594	0.0412405	0.00812762	0.00025506	0.0258587	0.0905575	0.19354	-0.0838984	0.0684263	0.200821	0.0588074	RP11-37O16.3	11	103668962	rs2019090	A	T	0.76	PDGFD	11:103668962	A	T	0.747	0.2522
15:67442596	ENSG00000174444.10	1.65524	0.0984894	0.70199	0.1209	15:66850204	0.000245878	0.0527847	0.00732022	0.000147052	0.0278317	0.0765026	-0.139417	0.0474957	0.0570215	0.0720499	0.192306	RPL4	15	67442596	rs17293632	C	T	0.21	SMAD3	15:67442596	C	T	0.227	0.2267
19:41829606	ENSG00000142039.3	-2.44517	0.014815	0.496041	-0.191945	19:41770890	1.56705e-05	0.936172	1.25625e-05	0.00292898	0.0171888	0.207826	-0.0773276	0.0926565	0.0886269	0.0513386	0.211062	CCDC97	19	41829606	rs2241718	G	A	0.18	CCDC97/TGFB1	19:41829606	G	A	0.159	0.1588
19:41829606	ENSG00000167601.7	-2.40102	0.0167057	0.517758	-0.188519	19:41623898	0.000210836	0.0200278	0.0105404	0.000250467	0.0259237	0.0681971	-0.0524871	0.480226	0.0928222	0.0510065	0.175656	AXL	19	41829606	rs2241718	G	A	0.18	CCDC97/TGFB1	19:41829606	G	A	0.159	0.1588
MAM
snps	gene	statistic	pvalue	FDR	beta	most_sig_snp	sig_snp_pval	cond_pval	cond_rsqd	cond_pval_MaxGvnGwas	cond_rsqd_MaxGvnGwas	mean_0	mean_2	mean_1	stderr_0	stderr_2	stderr_1	geneName	chr	pos	SNP	Ref	Alt	MAF	Gene	marker	a1	a2	exp_freq_a1	MSSM_MAF
1:154404336	ENSG00000160712.8	8.24296	1.34771e-15	9.64388e-13	0.470834	1:154407419	1.97023e-26	0.66701	0.000352211	1.95518e-06	0.0421652	-0.561327	0.391699	0.043438	0.0832902	0.0718823	0.0602069	IL6R	1	154404336	rs7549250	C	T	0.54	IL6R	1:154404336	C	T	0.481	0.4808
1:154404336	ENSG00000143552.5	5.02149	7.03221e-07	0.000143795	0.297735	1:154127549	9.52776e-55	0.37449	0.00149975	0	0.310005	-0.391928	0.216801	0.0621622	0.0787443	0.0865691	0.0597529	NUP210L	1	154404336	rs7549250	C	T	0.54	IL6R	1:154404336	C	T	0.481	0.4808
1:154404336	ENSG00000160710.11	2.64259	0.00847259	0.280595	0.159342	1:155003954	8.81681e-05	0.00924682	0.0128088	9.59007e-05	0.0285395	-0.183728	0.137774	0.00884537	0.0839076	0.0861128	0.0608571	ADAR	1	154404336	rs7549250	C	T	0.54	IL6R	1:154404336	C	T	0.481	0.4808
1:154404336	ENSG00000197956.5	-2.40651	0.0164493	0.389873	-0.14527	1:152749328	0.000321831	0.0376994	0.00818426	0.00072044	0.0215265	0.201791	-0.096955	-0.0402424	0.0865218	0.08812	0.0591454	S100A6	1	154404336	rs7549250	C	T	0.54	IL6R	1:154404336	C	T	0.481	0.4808
1:154404336	ENSG00000143515.12	2.14483	0.0324237	0.511666	0.129619	1:154310987	1.2536e-06	0.0169367	0.0107937	7.09901e-07	0.0457119	-0.270269	0.0111205	0.120574	0.0933719	0.0800723	0.0597096	ATP8B2	1	154404336	rs7549250	C	T	0.54	IL6R	1:154404336	C	T	0.481	0.4808
1:154404336	ENSG00000160716.4	2.06729	0.0391954	0.547044	0.124971	1:154577876	1.29037e-10	0.360045	0.0015929	1.47585e-09	0.0672171	-0.144432	0.107775	0.00725227	0.0922714	0.0874366	0.0578599	CHRNB2	1	154404336	rs7549250	C	T	0.54	IL6R	1:154404336	C	T	0.481	0.4808
1:154404336	ENSG00000188643.6	-1.99648	0.0463967	0.578391	-0.120723	1:153595381	9.2788e-16	0.139047	0.00415589	2.77556e-15	0.111997	0.0737147	-0.159102	0.0547528	0.0869944	0.0816717	0.0620363	S100A16	1	154404336	rs7549250	C	T	0.54	IL6R	1:154404336	C	T	0.481	0.4808
1:201886769	ENSG00000134369.11	-2.65986	0.00805583	0.272728	-0.172186	1:201683428	1.173e-05	0.0581903	0.00680495	8.84074e-05	0.0288236	-0.106071	0.0390081	0.261715	0.0615302	0.0680505	0.117609	NAV1	1	201886769	rs34091558	TA	T	0.32	LMOD1	1:201886769	TA	T	0.344	0.3418
1:201886769	ENSG00000159176.9	-2.26723	0.0237812	0.45558	-0.147036	1:201951588	4.93479e-06	0.0323496	0.00867739	6.58157e-06	0.0379136	-0.0703308	-0.00434432	0.298012	0.0674086	0.0629778	0.115237	CSRP1	1	201886769	rs34091558	TA	T	0.32	LMOD1	1:201886769	TA	T	0.344	0.3418
8:22046423	ENSG00000168487.13	7.95496	1.10548e-14	6.58349e-12	0.835176	8:22046272	6.40284e-18	0.743249	0.000204149	0.175872	0.00348044	-1.84097	0.127261	-0.658392	0.316675	0.0449458	0.0986747	BMP1	8	22046423	rs73551707	C	T	0.09	BMP1	8:22046423	C	T	0.078	0.07704
8:22046423	ENSG00000168490.9	3.17631	0.0015791	0.0913023	0.349628	8:21941290	1.25527e-05	0.00244085	0.0173256	1.92576e-05	0.0341534	-0.247229	0.0591329	-0.347585	0.534045	0.047379	0.0948301	PHYHIP	8	22046423	rs73551707	C	T	0.09	BMP1	8:22046423	C	T	0.078	0.07704
8:22046423	ENSG00000158856.13	2.75184	0.00613073	0.219398	0.303618	8:21906789	2.02854e-16	0.0196857	0.0102978	6.66134e-16	0.116677	-0.785436	0.0447066	-0.221792	0.267059	0.0465518	0.115707	DMTN	8	22046423	rs73551707	C	T	0.09	BMP1	8:22046423	C	T	0.078	0.07704
8:22046423	ENSG00000158941.12	2.19556	0.0285596	0.462177	0.242869	8:21739338	0.000209268	0.119939	0.00459099	0.000869594	0.020876	-0.880933	0.0336741	-0.147242	0.411826	0.0465286	0.115766	CCAR2	8	22046423	rs73551707	C	T	0.09	BMP1	8:22046423	C	T	0.078	0.07704
8:22046423	ENSG00000130227.12	2.16352	0.0309508	0.477855	0.239357	8:22558581	0.000216021	0.0553351	0.00696319	0.000374563	0.0237941	-1.04266	0.030636	-0.117437	0.421225	0.0467092	0.112049	XPO7	8	22046423	rs73551707	C	T	0.09	BMP1	8:22046423	C	T	0.078	0.07704
8:22046423	ENSG00000173530.5	-2.03213	0.0426425	0.540086	-0.224938	8:23017325	1.71379e-10	0.0103827	0.0124208	5.35753e-11	0.0786417	0.657428	-0.0330477	0.15869	0.493946	0.0464642	0.116752	TNFRSF10D	8	22046423	rs73551707	C	T	0.09	BMP1	8:22046423	C	T	0.078	0.07704
8:22046423	ENSG00000120910.10	2.01449	0.0444665	0.548106	0.223	8:22308644	3.99681e-08	0.0443884	0.00766169	3.99665e-08	0.0557607	0.0925502	0.0399698	-0.252728	0.436103	0.0456203	0.129016	PPP3CC	8	22046423	rs73551707	C	T	0.09	BMP1	8:22046423	C	T	0.078	0.07704
9:22103341	ENSG00000147883.9	-3.39601	0.000735456	0.0602569	-0.206333	9:22398777	2.29146e-05	0.000652038	0.0218718	2.03759e-05	0.0339558	0.168929	-0.253022	-0.00306213	0.0774662	0.0891714	0.0621987	CDKN2B	9	22103341	rs1537373	T	G	0.49	CDKN2B-AS1	9:22103341	T	G	0.55	0.4511
11:103668962	ENSG00000170962.8	7.51841	2.40795e-13	1.07496e-10	0.508772	11:103675345	1.72214e-14	0.115588	0.00470083	0.0308339	0.00883265	-0.276083	0.58227	0.305199	0.0548462	0.183522	0.0653204	PDGFD	11	103668962	rs2019090	A	T	0.76	PDGFD	11:103668962	A	T	0.747	0.2522
11:103668962	ENSG00000137692.7	-2.66591	0.00791428	0.283826	-0.188578	11:103894442	0.000418697	0.00570956	0.0144329	0.000306321	0.024493	0.0901837	-0.33178	-0.0782851	0.0581269	0.165706	0.0687294	DCUN1D5	11	103668962	rs2019090	A	T	0.76	PDGFD	11:103668962	A	T	0.747	0.2522
19:41829606	ENSG00000142039.3	-3.26647	0.00115997	0.111325	-0.25486	19:41798488	0.000246056	0.880292	4.31581e-05	0.35938	0.00159731	0.535105	-0.0774238	0.136444	0.226901	0.0515155	0.0806255	CCDC97	19	41829606	rs2241718	G	A	0.18	CCDC97/TGFB1	19:41829606	G	A	0.159	0.1588
19:41829606	ENSG00000105737.5	2.55566	0.0108789	0.415373	0.200174	19:42474927	7.60206e-05	0.00366126	0.0159412	2.79151e-05	0.0328539	-0.29405	0.0678609	-0.147639	0.2151	0.0499738	0.0904283	GRIK5	19	41829606	rs2241718	G	A	0.18	CCDC97/TGFB1	19:41829606	G	A	0.159	0.1588
19:41829606	ENSG00000086544.2	-2.10848	0.0354616	0.630383	-0.165473	19:40882939	0.000315504	0.0561142	0.00691917	0.000485509	0.0228937	0.106898	-0.0637026	0.165705	0.229927	0.0510318	0.0847986	ITPKC	19	41829606	rs2241718	G	A	0.18	CCDC97/TGFB1	19:41829606	G	A	0.159	0.1588
19:41829606	ENSG00000269843.1	-2.10471	0.0357903	0.631476	-0.165179	19:40413801	0.00029572	0.0526784	0.00711839	0.000424522	0.0233594	0.0776166	-0.0652144	0.174738	0.177737	0.0510976	0.0873992	CTC-490E21.10	19	41829606	rs2241718	G	A	0.18	CCDC97/TGFB1	19:41829606	G	A	0.159	0.1588
19:41829606	ENSG00000105723.7	-2.10389	0.0358623	0.631728	-0.165115	19:43607970	0.00174837	0.0745332	0.00603358	0.00352812	0.0160674	0.232779	-0.0565215	0.124914	0.249392	0.0513136	0.0823374	GSK3A	19	41829606	rs2241718	G	A	0.18	CCDC97/TGFB1	19:41829606	G	A	0.159	0.1588
