# Supplementary material for: Integrative functional genomics identifies regulatory mechanisms at coronary artery disease loci
Source: Nat Commun. 2016 Jul 8;7:12092. doi: 10.1038/ncomms12092 (PMC4941121; doi:10.1038/ncomms12092)
Supplement: Supplementary Data 11 — Summary of top candidate causal CAD variants and predicted functional annotations [file ncomms12092-s12.xlsx]

## Sheet: Sheet1
Supplementary Data 11. Summary of top candidate causal CAD variants and predicted functional annotations
Lead CAD SNP					Candidate causal SNP							Predicted functional annotations (ENCODE and Roadmap)
rsID	Chr	Pos (hg19)	1000G or meta pval	Annotated gene(s)	rsID	Pos (hg19)	r2 (EUR)	D' (EUR)	Ref	Alt	MAF (EUR)	Promoter marks	Enhancer marks	DNase	Proteins bound	Motifs changed	RegulomeDb
rs4845625	1	154422067	3.93E-08	IL6R	rs7549250	154404336	0.83	0.91	C	T	0.54	-	19 tissues	24 tissues	7 bound proteins	BCL,GR,NRSF,Pax-1,SP1	2b
rs2820315	1	200138887	1.68e-06	LMOD1	rs34091558	201886769	0.94	0.99	TA	T	0.32	15 tissues	16 tissues	9 bound proteins	9 bound proteins	DMRT2,Foxf2,Foxo,GATA,GR	2b
rs6984210	8	22089560	1.2e-06	BMP1	rs73551707	22046423	0.82	1	C	T	0.09	SKIN, MUS	18 tissues	42 tissues	18 bound proteins	Hsf	4
rs4977574	9	22098574	6.35E-98	CDKN2B/CDKN2B-AS1	rs1537373	22103341	0.95	0.98	T	G	0.49	CRVX	17 tissues	30 tissues	13 bound proteins	-	4
rs974819	11	103165777	2.44E-10	PDGFD	rs2019090	103668962	0.97	0.99	A	T	0.76	-	9 tissues	16 tissues	P300	Foxo,HDAC2,HMG-IY,Lhx3	4
rs56062135	15	67455630	4.5e-09	SMAD3	rs17293632	67442596	0.94	0.97	C	T	0.21	17 tissues	20 tissues	41 tissues	24 bound proteins	25 altered motifs	2a
rs12980942	19	41832231	3.9e-08	CCDC97/TGFB1	rs2241718	41829606	0.87	1	G	A	0.18	5 tissues	21 tissues	36 tissues	27 bound proteins	-	1f
