# Supplementary material for: Integrative functional genomics identifies regulatory mechanisms at coronary artery disease loci
Source: Nat Commun. 2016 Jul 8;7:12092. doi: 10.1038/ncomms12092 (PMC4941121; doi:10.1038/ncomms12092)
Supplement: Supplementary Data 12 — Summary of published eQTL results for candidate causal CAD variants [file ncomms12092-s13.xlsx]

## Sheet: Sheet3
Supplementary Data 12. Summary of published eQTL results for candidate causal CAD variants
Annotated gene(s)	Candidate SNP	Proxy LD SNP (r~1.0)	Study ID	Paper Title	PMID	Tissue	Correlated gene	p-value
IL6R	rs7549250		GTEx2015_v6	The Genotype-Tissue Expression (GTEx) pilot analysis: Multitissue gene regulation in humans	25954001	Adipose_Visceral_Omentum	TDRD10	2.64341e-06
IL6R	rs7549250		GTEx2015_v6	The Genotype-Tissue Expression (GTEx) pilot analysis: Multitissue gene regulation in humans	25954001	Lung	TDRD10	1.33688e-08
IL6R	rs7549250		GTEx2015_v6	The Genotype-Tissue Expression (GTEx) pilot analysis: Multitissue gene regulation in humans	25954001	Testis	IL6R	7.81014e-10
IL6R	rs7549250		GTEx2015_v6	The Genotype-Tissue Expression (GTEx) pilot analysis: Multitissue gene regulation in humans	25954001	Whole_Blood	IL6R	1.93649e-09
IL6R	rs7549250		Westra2013	Systematic identification of trans eQTLs as putative drivers of known disease associations	24013639	Whole_Blood	AQP10	6.34496e-05
IL6R	rs7549250		Westra2013	Systematic identification of trans eQTLs as putative drivers of known disease associations	24013639	Whole_Blood	IL6R	3.30021e-19
IL6R	rs7549250		Westra2013	Systematic identification of trans eQTLs as putative drivers of known disease associations	24013639	Whole_Blood	IL6R	9.7882e-06
IL6R	rs7549250		Westra2013	Systematic identification of trans eQTLs as putative drivers of known disease associations	24013639	Whole_Blood	UBAP2L	0.000904052
LMOD1	rs34091558	rs2819347	GTEx2015_v6	The Genotype-Tissue Expression (GTEx) pilot analysis: Multitissue gene regulation in humans	25954001	Adipose_Subcutaneous	LMOD1	1.40896e-13
LMOD1	rs34091558	rs2819347	GTEx2015_v6	The Genotype-Tissue Expression (GTEx) pilot analysis: Multitissue gene regulation in humans	25954001	Adipose_Subcutaneous	RP11-307B6.3	3.08429e-13
LMOD1	rs34091558	rs2819347	GTEx2015_v6	The Genotype-Tissue Expression (GTEx) pilot analysis: Multitissue gene regulation in humans	25954001	Artery_Tibial	LMOD1	2.18344e-06
LMOD1	rs34091558	rs2819347	GTEx2015_v6	The Genotype-Tissue Expression (GTEx) pilot analysis: Multitissue gene regulation in humans	25954001	Artery_Tibial	RP11-307B6.3	3.73334e-07
LMOD1	rs34091558	rs2819347	GTEx2015_v6	The Genotype-Tissue Expression (GTEx) pilot analysis: Multitissue gene regulation in humans	25954001	Cells_Transformed_fibroblasts	LMOD1	7.74473e-06
LMOD1	rs34091558	rs2819347	GTEx2015_v6	The Genotype-Tissue Expression (GTEx) pilot analysis: Multitissue gene regulation in humans	25954001	Cells_Transformed_fibroblasts	RP11-307B6.3	1.80558e-05
LMOD1	rs34091558	rs2819347	GTEx2015_v6	The Genotype-Tissue Expression (GTEx) pilot analysis: Multitissue gene regulation in humans	25954001	Esophagus_Mucosa	LMOD1	5.3278e-08
LMOD1	rs34091558	rs2819347	GTEx2015_v6	The Genotype-Tissue Expression (GTEx) pilot analysis: Multitissue gene regulation in humans	25954001	Esophagus_Mucosa	RP11-307B6.3	3.20898e-08
LMOD1	rs34091558	rs2819347	GTEx2015_v6	The Genotype-Tissue Expression (GTEx) pilot analysis: Multitissue gene regulation in humans	25954001	Esophagus_Muscularis	LMOD1	1.7204e-07
LMOD1	rs34091558	rs2819347	GTEx2015_v6	The Genotype-Tissue Expression (GTEx) pilot analysis: Multitissue gene regulation in humans	25954001	Esophagus_Muscularis	RP11-307B6.3	5.89154e-10
LMOD1	rs34091558	rs2819347	GTEx2015_v6	The Genotype-Tissue Expression (GTEx) pilot analysis: Multitissue gene regulation in humans	25954001	Nerve_Tibial	LMOD1	2.74762e-08
LMOD1	rs34091558	rs2819347	GTEx2015_v6	The Genotype-Tissue Expression (GTEx) pilot analysis: Multitissue gene regulation in humans	25954001	Nerve_Tibial	RP11-307B6.3	2.61764e-06
LMOD1	rs34091558	rs2819347	GTEx2015_v6	The Genotype-Tissue Expression (GTEx) pilot analysis: Multitissue gene regulation in humans	25954001	Skin_Sun_Exposed_Lower_leg	LMOD1	1.54123e-06
LMOD1	rs34091558	rs2819347	GTEx2015_v6	The Genotype-Tissue Expression (GTEx) pilot analysis: Multitissue gene regulation in humans	25954001	Skin_Sun_Exposed_Lower_leg	RP11-307B6.3	1.34447e-06
LMOD1	rs34091558	rs2819347	GTEx2015_v6	The Genotype-Tissue Expression (GTEx) pilot analysis: Multitissue gene regulation in humans	25954001	Thyroid	SHISA4	9.98062e-07
LMOD1	rs34091558	rs2819347	Westra2013	Systematic identification of trans eQTLs as putative drivers of known disease associations	24013639	Whole_Blood	IPO9	1.56306e-06
LMOD1	rs34091558	rs2819347	Westra2013	Systematic identification of trans eQTLs as putative drivers of known disease associations	24013639	Whole_Blood	RNPEP	0.000304784
PDGFD	rs2019090	rs974819	C4DGenetics_2011	A genome-wide association study in Europeans and South Asians identifies five new loci for coronary artery disease	21378988	Aortic_Media	PDGFD	2.29e-07
PDGFD	rs2019090	rs974819	C4DGenetics_2011	A genome-wide association study in Europeans and South Asians identifies five new loci for coronary artery disease	21378988	Aortic _Adventitia	PDGFD	0.000775
PDGFD	rs2019090	rs974819	C4DGenetics_2011	A genome-wide association study in Europeans and South Asians identifies five new loci for coronary artery disease	21378988	Mammary_Artery	PDGFD	0.000717
BMP1	rs73551707		GTEx2015_v6	The Genotype-Tissue Expression (GTEx) pilot analysis: Multitissue gene regulation in humans	25954001	Artery_Aorta	BMP1	2.80392e-08
BMP1	rs73551707		GTEx2015_v6	The Genotype-Tissue Expression (GTEx) pilot analysis: Multitissue gene regulation in humans	25954001	Artery_Tibial	BMP1	9.70407e-12
BMP1	rs73551707		GTEx2015_v6	The Genotype-Tissue Expression (GTEx) pilot analysis: Multitissue gene regulation in humans	25954001	Esophagus_Gastroesophageal_Junction	BMP1	1.0818e-06
BMP1	rs73551707		GTEx2015_v6	The Genotype-Tissue Expression (GTEx) pilot analysis: Multitissue gene regulation in humans	25954001	Esophagus_Muscularis	BMP1	1.74972e-07
BMP1	rs73551707		GTEx2015_v6	The Genotype-Tissue Expression (GTEx) pilot analysis: Multitissue gene regulation in humans	25954001	Nerve_Tibial	BMP1	3.36112e-08
SMAD3	rs17293632		GTEx2015_v6	The Genotype-Tissue Expression (GTEx) pilot analysis: Multitissue gene regulation in humans	25954001	Thyroid	SMAD3	1.9354e-13
SMAD3	rs17293632		Westra2013	Systematic identification of trans eQTLs as putative drivers of known disease associations	24013639	Whole_Blood	SMAD3	3.6215e-06
CCDC97/TGFB1	rs2241718		GTEx2015_v6	The Genotype-Tissue Expression (GTEx) pilot analysis: Multitissue gene regulation in humans	25954001	Adrenal_Gland	TGFB1	4.37242e-08
CCDC97/TGFB1	rs2241718		Lappalainen2013	Transcriptome and genome sequencing uncovers functional variation in humans	24037378	Lymphoblastoid_EUR_exonlevel	ENSG00000105323	5.57779e-07
CCDC97/TGFB1	rs2241718		Westra2013	Systematic identification of trans eQTLs as putative drivers of known disease associations	24013639	Whole_Blood	BCKDHA	0.000397407
CCDC97/TGFB1	rs2241718		Westra2013	Systematic identification of trans eQTLs as putative drivers of known disease associations	24013639	Whole_Blood	CCDC97	0.000427981
CCDC97/TGFB1	rs2241718		Westra2013	Systematic identification of trans eQTLs as putative drivers of known disease associations	24013639	Whole_Blood	HNRNPUL1	9.54284e-16
