# Supplementary material for: Integrative functional genomics identifies regulatory mechanisms at coronary artery disease loci
Source: Nat Commun. 2016 Jul 8;7:12092. doi: 10.1038/ncomms12092 (PMC4941121; doi:10.1038/ncomms12092)
Supplement: Supplementary Data 13 — Summary of candidate causal CAD variant chromatin and expression based validation results [file ncomms12092-s14.xlsx]

## Sheet: Sheet2
Supplementary Data 13. Summary of candidate causal CAD variant chromatin and expression based validation results
		HCASMC ATAC-seq differential reads (p-val)				HCASMC ChIP-seq peak overlap				HCASMC experimental validation (p-val)								STARNET eQTL validation (p-val)
Annotated gene(s)	SNP	Con vs. TGFB	Con vs. PDGFBB	Con vs. PDGFDD	SNP Genotype	JUN	JUND	TCF21	H3K27ac	JUN haploChIP	JUNB haploChIP	ATF3 haploChIP	TCF21 haploChIP	H3K27ac haploChIP	Reporter	ASE	eQTL	cis-eQTL AOR	cis-eQTL MAM
IL6R	rs7549250	0.862136	0.328427	0.390943	-	Yes	Yes	Yes	Yes	-	-	-	-	-	0.00182328	3.56e-06	-	-	1.347e-15
LMOD1	rs34091558	0.00316372	0.335926	0.0574125	-	Yes	Yes	No	Yes	-	-	-	-	-	5.02191e-05	5.98e-12	-	7.36e-05	-
BMP1	rs73551707	0.0938842	0.586895	0.314424	-	Yes	Yes	Yes	Yes	-	-	-	-	-	0.0822809	0.0631	-	1.45e-15	1.1e-14
CDKN2B/CDKN2B-AS1	rs1537373	0.093	0.9184	0.4229	0.000271	Yes	Yes	Yes	Yes	0.766875	0.00099525	6.66116e-07	5.30248e-05	0.00024779	0.135372	0.000369	0.0013	2.17e-05	0.000735
PDGFD	rs2019090	0.00069	0.000894838	9.56799e-05	0.0058	Yes	Yes	Yes	Yes	3.92225e-07	0.000847095	0.000418485	0.00789402	0.00151813	0.0023295	0.000175	0.00167	2.34e-21	2.4e-13
SMAD3	rs17293632	0.00377724	0.00370878	0.0129076	0.000538	Yes	Yes	No	Yes	0.00187306	8.11893e-05	0.000101303	9.64355e-05	0.0794418	0.000832772	0.00019	3.96e-07	0.439	0.139
CCDC97/TGFB1	rs2241718	0.002312	0.0338082	0.591755	-	Yes	Yes	Yes	Yes	-	-	-	-	-	0.111686	0.0804	-	0.0148	0.00115
Notes:
Light to dark red color scale represents decreasing p-value <0.05
Dashes in STARNET represent no detected eQTL for these candidate SNP-gene associations, whereas other dashes in HCASMC results represent untested associations
