# Supplementary material for: Integrative functional genomics identifies regulatory mechanisms at coronary artery disease loci
Source: Nat Commun. 2016 Jul 8;7:12092. doi: 10.1038/ncomms12092 (PMC4941121; doi:10.1038/ncomms12092)
Supplement: Supplementary Data 14 — Ingenuity Upstream Regulator Analysis of CARDIoGRAMplusC4D loci [file ncomms12092-s15.xlsx]

## Sheet: Sheet1
Supplementary Data 14. Ingenuity Upstream Regulator Analysis of CARDIoGRAMplusC4D loci
Upstream Regulator	Molecule Type	p-value of overlap	Target molecules in dataset	Mechanistic Network
IFNG	cytokine	1.54e-05	ABCA1,ANKS1A,ATP1B1,CDKN2B-AS1,CELSR2,CFTR,CSK,CYP1A2,E2F4,EDNRA,FLT1,HDAC9,HIP1,IL6R,LPL,MAT2A,MRAS,NOS3,PECAM1,PHACTR1,PSMB10,SCARB1,SERPINH1,SMAD3,TBXAS1,TCF7L2,TERT,TGFB1,TRAFD1,ZPR1	56 (8)
TGFB1	growth factor	0.000296	ABCA1,ABI2,ALDH2,ANXA11,APOB,BMP1,CBFB,CELSR2,CKM,COL4A1,COL4A2,CYP17A1,EDNRA,FLT1,FURIN,HNF1A,IL6R,INPP5D,LITAF,LPL,MAP4,MIA3,NOS3,PECAM1,PHACTR1,SCARB1,SERPINH1,SKI,SLC12A4,SMAD3,TERT,TGFB1	53 (10)
IL6	cytokine	0.000319	ABCA1,APOB,CYP1A2,E2F4,HP,IL6R,KIAA0101,LPA,LPL,MRAS,NOS3,OPRM1,PLG,PSMB10,SNX10,TBXAS1,TERT,TGFB1	59 (9)
PDGFB	growth factor	0.00124	COL4A2,FLT1,TGFB1
MSTN	growth factor	0.0016	CKM,SERPINH1,SMAD3,TGFB1	44 (8)
WISP2	growth factor	0.0016	LPL,PROCR,SMAD3,TGFB1
VEGFA	growth factor	0.00204	ALDH2,CBFB,FLT1,INPP5D,NOS3,PLPP3,TERT,TGFB1
TNF	cytokine	0.00299	ABCA1,ADAMTS7,ALDH2,ANXA11,ATP2B1,BMPR1A,CFTR,CKM,CYP17A1,GOSR2,HDAC9,HP,INPP5D,LITAF,LPL,MAT2A,NOS3,OPRM1,PECAM1,PSMB10,RND3,SCARB1,SKI,SMAD3,TBXAS1,TERT,TGFB1,TRAFD1	68 (12)
CRH	cytokine	0.00358	CYP17A1,NOS3,OPRM1,SCARB1	42 (6)
LEP	growth factor	0.00429	ABCG8,COL4A1,CYP17A1,FLT1,LIPA,LPL,NOS3,PECAM1,SCARB1,TERT,TGFB1	60 (10)
HGF	growth factor	0.0127	AKAP13,CALCRL,COL4A1,CYP17A1,FLT1,MAPKAPK5-AS1,MAT2A,NOS3,PLPP3,SLC19A2,TGFB1
AGT	growth factor	0.0145	ATP1B1,ATP2B1,COL4A1,CYP17A1,EDNRA,FLT1,GSS,NOS3,SCARB1,TGFB1
TGFB2	growth factor	0.0204	ABCA1,PECAM1,SMAD3,TGFB1
CTGF	growth factor	0.0211	COL4A2,CYP17A1,MIA3,TGFB1
AMH	growth factor	0.029	BMPR1A,CYP17A1
HDGF	growth factor	0.0305	TGFB1
CCL2	cytokine	0.0393	ABCA1,SCARB1,TGFB1
TSLP	cytokine	0.0475	ABCA1,TGFB1
BMP2	growth factor	0.0485	ADAMTS7,BMPR1A,CYP17A1,MRAS,NOS3
