# Supplementary material for: Integrative functional genomics identifies regulatory mechanisms at coronary artery disease loci
Source: Nat Commun. 2016 Jul 8;7:12092. doi: 10.1038/ncomms12092 (PMC4941121; doi:10.1038/ncomms12092)
Supplement: Supplementary Data 15 — Oligonucleotide sequences and probes [file ncomms12092-s16.xlsx]

## Sheet: Sheet1
Supplementary Data 15. Oligonucleotide sequences and probes
TaqMan SNP genotyping and gene expression probes
rs7549250	C_30044_20
rs1537373	C_8766806_20
rs2019090	C_954687_10
rs17293632	C_33991343_10
rs2241718	C_7818377_1
rs1065080	C_2112935_1
rs2820312	C_1467682_10
rs2228145	C_16170664_10
rs11226057	C_175744975_10
hSMAD3	Hs00969210_m1
hGAPDH	Hs03929097_g1
ChIP-qPCR primers
CDKN2BAS_ChIP_F	TGTGTGGTGCGTGAAGAGAG
CDKN2BAS_ChIP_R	CACTTCTCTCTGGCAACCCC
CCDC97_ChIP_F	TGCCCAACCACAATTTTCCC
CCDC97_ChIP_R	GGCCCTCCTGTGTGTGTC
SMAD3_ChIP_F	CCTCTCCGCGTGAATGTCA
SMAD3_ChIP_R	AAACAAGTGGAACCAGGCGA
PDGFD_ChIP_F	TCAAGGATTTATCACAGCTGGAC
PDGFD_ChIP_R	TGGAAAGGAGGAAATGAGCTTA
LMOD_ChIP_F	CTTCTCGGCCAATGAAGGGT
LMOD_ChIP_R	GCAGAAAGTACTAGCCAGGCA
IL6R_ChIP_F	GAGGTTGTGAAATGCCTGCA
IL6R_ChIP_R	ACTGTTCTGAGAAGTGTGACGA
BMP1_ChIP_F	TTCTTTGGAGCTCTCGGGTG
BMP1_ChIP_R	AGTTGCTGGGTGGAAGAAGG
CCDC97_ChIP_F2	TGCCAGCTTGAGTGTAGAGG
CCDC97_ChIP_R2	GTGTGGGATGACTCAGGACC
SMAD3_ChIP_F2	GAGTGAGCGCTTGTCCTGAG
SMAD3_ChIP_R2	GTTGGGGAGAGGTGAAGAGG
CDKN2BAS_ChIP_F2	ACCATACCCACTTTCCCACA
CDKN2BAS_ChIP_R2	CACTTCTCTCTGGCAACCCC
PDGFD_ChIP_F2	TCACAGCTGGACTATGTAGAA
PDGFD_ChIP_R2	CAAGGATGGAAAGGAGGAAATG
Enhancer reporter sequences
CDKN2BAS_rs153_T_0.2kb_F	CACCACTGATATATAGCTGGAAGAGTTTAGTGTTGCCCTGCTAAGATCTGGATTTTCTTTTCTGGAGCTTGGCTATTGGGGCATTGAGAAGTCCAGCCAGGAGGTTGGTCAGAGGCTAACCCAAAAAGCTTTGCTTAACTCTGGGCTACAGCTGGG
CDKN2BAS_rs153_G_0.2kb_F	CACCACTGATATATAGCTGGAAGAGTTTAGTGTTGCCCTGCTAAGATCTGGATTTTCTTTTCTGGAGCTTGGCTATGGGGGCATTGAGAAGTCCAGCCAGGAGGTTGGTCAGAGGCTAACCCAAAAAGCTTTGCTTAACTCTGGGCTACAGCTGGG
CCDC97_rs224_G_0.2kb_F	GCCCCCCTCTGCCCAACCACAATTTTCCCTTCCTCCGCCTTCCTCTCCCTCTCCTGTTTACACTCCCCAAATGCGCACAGGCTGTTATCATGGGTCCTGAGTCATCCCACACACAGCCTGCCCCAGCGTCCCTGCCCCCAGCTGGCCGCAGGGCCC
CCDC97_rs224_A_0.2kb_F	GCCCCCCTCTGCCCAACCACAATTTTCCCTTCCTCCGCCTTCCTCTCCCTCTCCTGTTTACACTCCCCAAATGCACACAGGCTGTTATCATGGGTCCTGAGTCATCCCACACACAGCCTGCCCCAGCGTCCCTGCCCCCAGCTGGCCGCAGGGCCC
SMAD3_rs172_C_0.2kb_F	CTGCCTCTCCGCGTGAATGTCACTGAGTCGCCCGGTTGACCCGTTGCATGTTATGCAGCACTTGTGACATTGTTTTATCTCTCTAGCCGGTGACTCATAATTAAGGAAGTCAAAACTGTGCAATTAACACAAAACCTCCTCATTTGCCCTCTTCAC
SMAD3_rs172_T_0.2kb_F	CTGCCTCTCCGCGTGAATGTCACTGAGTCGCCCGGTTGACCCGTTGCATGTTATGCAGCACTTGTGACATTGTTTTATCTCTCTAGCCGGTGACTTATAATTAAGGAAGTCAAAACTGTGCAATTAACACAAAACCTCCTCATTTGCCCTCTTCAC
PDGFD_rs201_A_0.2kb_F	ACAGCTGGACTATGTAGAATTCATCCAGATGGGTAAATATCTGTCTGTCCCAGTTGAGGTCAGAGGAGGAAATGCCACAACCACGGGTTTGCAACATTACACAGACCTCAGTCTGGCAGTC CCTTTGGTCTAGCCTAAATTTATTTTCTTAAAGT
PDGFD_rs201_T_0.2kb_F	ACAGCTGGACTATGTAGAATTCATCCAGATGGGTAAATATCTGTCTGTCCCAGTTGAGGTCAGAGGAGGAAATGCCACAACCACGGGTTTGCAACATTACACAGACCTCAGTCTGGCAGTC CCTTTGGTCTAGCCTAAATTTTTTTTCTTAAAGT
BMP1_rs735_C_0.2kb_F	CTCAGCAGCTGTGACGTCATCCTCCCCAGACAGAGCCAAGGCTGCTTCTAAGGATGAAGGAAAGCGGGCGCTTGTCCTCAGCACAGCTGCTGAGCAGAACTGCCTGGCAGGCCCAGGAAGGCCACGTGGAGGAGTGGTGGAGGGTGTGAGTCAGGA
BMP1_rs735_T_0.2kb_F	CTCAGCAGCTGTGACGTCATCCTCCCCAGACAGAGCCAAGGCTGCTTCTAAGGATGAAGGAAAGCGGGCGCTTGTCCTCAGCACAGCTGCTGAGCAGAACTGCTTGGCAGGCCCAGGAAGGCCACGTGGAGGAGTGGTGGAGGGTGTGAGTCAGGA
IL6R_rs754_C_0.2kb_F	TCTGACCATGTGTTAGAAGGAGGATCAGCTGTTTTGGGTGACTCTGGGTCACCGAGCCATGATGATGGCGGTGGATGTCAGGACGAGTGATGGGTAGCATGCACAGCGCAGGAATGCTGAACAAAGTGATGATTCATGTCCTGGGCGGGACGGTGT
IL6R_rs754_T_0.2kb_F	TCTGACCATGTGTTAGAAGGAGGATCAGCTGTTTTGGGTGACTCTGGGTCACCGAGCCATGATGATGGCGGTGGATGTCAGGACGAGTGATGGGTAGCATGCACAGCGCAGGAATGCTGAACAAAGTGATGATTCATGTCCTGGGTGGGACGGTGT
LMOD_rs340_TA_0.2kb_F	CGGCCAATGAAGGGTCAACTCCATTGCTCTCAGCAGAACTAAATGCTTTGCCAACTGGTCTGGTGACTCATACTGGGAAGCTTGTAGCAAACCCCATTTTTGGAGAAACCGGGAAATCTCTTTGGGGAGATAAACAAGTCACTGTAGCACTCTGCT
LMOD1_rs340_T_0.2kb_F	CGGCCAATGAAGGGTCAACTCCATTGCTCTCAGCAGAACTAAATGCTTTGCCAACTGGTCTGGTGACTCATACTGGGAAGCTTGTAGCAAACCCCATTTTTGGAGAAACCGGGAAATCTCTTTGGGGAGATAACAAGTCACTGTAGCACTCTGCT
