# Supplementary material for: Integrative functional genomics identifies regulatory mechanisms at coronary artery disease loci
Source: Nat Commun. 2016 Jul 8;7:12092. doi: 10.1038/ncomms12092 (PMC4941121; doi:10.1038/ncomms12092)
Supplement: Supplementary Data 16 — Candidate CAD SNP and proxy transcribed SNP used for ASE analysis. [file ncomms12092-s17.xlsx]

## Sheet: Sheet1
Supplementary Data 16. Candidate CAD SNP and proxy transcribed SNP used for ASE analysis.
CAD annotated gene(s)	Candidate CAD SNP	Position (hg19)	MAF (EUR)	Proxy transcribed SNP	Position (hg19)	MAF (EUR)	Annotation	LD (r2)	LD (D')
IL6R	rs7549250	1:154404336	0.54	rs2228145	1:154426970	0.36	missense	0.43	0.94
CDKN2B/CDKN2B-AS1	rs1537373	9:22103341	0.49	rs3217992	9:22003223	0.4	3'-UTR	0.39	0.75
PDGFD	rs2019090	11:103668962	0.76	rs11226057	11:103779025	0.44	3'-UTR	0.39	1
SMAD3	rs17293632	15:67442596	0.21	rs1065080	15:67457335	0.17	synonymous	0.074	1
CCDC97/TGFB1	rs2241718	19:41829606	0.18	rs2241718	19:41829606	0.18	3'-UTR	1	1
LMOD1	rs34091558	1:201886769	0.32	rs2820312	1:201869257	0.32	missense	0.94	0.99
TCF21	rs12190287	6:134214525	0.42	rs12190287	6:134214525	0.42	3'-UTR	1	1
Notes: Due to weak linkage between SMAD3 candidate SNP rs17293632 and the transcribed SNP, rs17293632 itself was evaluated for ASE of SMAD3 pre-mRNA.
