# Supplementary material for: Integrative functional genomics identifies regulatory mechanisms at coronary artery disease loci
Source: Nat Commun. 2016 Jul 8;7:12092. doi: 10.1038/ncomms12092 (PMC4941121; doi:10.1038/ncomms12092)
Supplement: Supplementary Data 17 — Summary of edgeR analysis for CAD SNPs in differentially accessible chromatin between HCASMC perturbations. [file ncomms12092-s18.xlsx]

## Sheet: Miller_SupplementaryTable16.txt
Supplementary Data 17. Summary of edgeR analysis for CAD SNPs in differentially accessible chromatin between HCASMC perturbations.
SNP	logFC	logCPM	LR	Pvalue
rs17017716	2.13749	9.116	46.0664	1.14311e-11
rs6475604	2.20301	8.86085	44.3139	2.79722e-11
rs9508025	-2.11007	7.91579	42.0331	8.97411e-11
rs3850671	-2.09442	8.08083	33.9841	5.55652e-09
rs6688581	-0.880053	10.6471	32.8461	9.97492e-09
rs12906125	-1.72002	8.11209	28.6851	8.51576e-08
rs28635082	2.02036	8.08021	27.4335	1.62594e-07
rs114677166	-0.887741	10.5861	23.9603	9.83427e-07
rs10255384	2.58396	7.57317	22.3171	2.31136e-06
rs4662414	3.24432	6.73564	21.3905	3.7463e-06
rs2051714	1.54152	8.78799	21.3125	3.90177e-06
rs6825620	2.2261	7.44706	20.8904	4.86335e-06
rs900573	1.35817	8.71467	18.4383	1.75491e-05
rs17608766	0.898827	9.84683	17.7048	2.57975e-05
rs71352238	-0.648052	10.6387	17.4998	2.87337e-05
rs2515629	1.91444	7.54588	15.5301	8.12003e-05
rs3806361	-0.627438	10.5236	14.9418	0.000110878
rs17080069	-1.0825	9.07546	14.3364	0.000152878
rs4905878	1.26901	8.18748	14.2476	0.000160268
rs624716	-2.35439	6.66689	13.371	0.000255539
rs12972156	-1.27881	8.04763	13.3575	0.000257397
rs12564596	2.9535	6.37336	13.1957	0.000280593
rs12972970	-1.256	8.01739	13.1222	0.000291813
rs56047901	1.8127	7.12367	12.737	0.000358494
rs35128456	1.92406	6.80301	11.5363	0.000682496
rs6853156	-0.859331	9.36579	11.2316	0.000804148
rs1333037	0.960255	8.81693	11.1426	0.000843694
rs4887091	-1.07073	7.80309	11.0771	0.000874025
rs7196789	-1.50723	7.35576	10.9399	0.00094114
rs55870734	-1.35806	7.11192	10.8389	0.000993888
rs2019090	0.937572	8.95913	10.6807	0.00108262
rs2286480	-1.20231	7.47704	10.5338	0.00117212
rs8024	-2.44616	6.28041	10.3136	0.00132053
rs11633519	2.14202	6.30047	9.7842	0.00176018
rs7667633	0.884504	8.70242	9.70855	0.00183413
rs72932777	-1.33335	7.43088	9.20733	0.00241049
rs7526031	-1.07723	7.21053	8.91825	0.00282336
rs73225862	-0.786463	8.92993	8.29563	0.00397405
rs7642590	1.31681	7.35402	8.24422	0.00408821
rs7442312	0.942034	8.05866	8.21827	0.00414706
rs7430879	-2.58473	5.89586	8.06337	0.0045169
rs5016900	-0.980091	7.90055	7.78724	0.00526167
rs16893614	1.00115	7.95342	7.73783	0.00540757
rs12985162	-1.16378	7.17747	7.10235	0.00769831
rs9353037	0.497009	10.4275	7.04885	0.00793163
rs56155140	0.561987	9.84163	6.97444	0.00826823
rs4646777	1.05576	7.62032	6.91602	0.0085427
rs3739670	-0.711105	8.55197	6.89198	0.00865835
rs909929	-0.715289	8.34716	6.85848	0.00882214
rs17708633	-2.29884	5.92123	6.70791	0.00959864
rs71351160	0.415041	10.5884	6.62323	0.0100657
rs7341786	0.798599	8.43867	6.56564	0.0103966
rs79642273	1.52682	6.85425	6.35282	0.0117195
rs11226091	1.38018	6.90104	6.02367	0.0141153
rs968304	-1.51183	6.40445	5.99632	0.0143358
rs673931	1.13162	7.21557	5.93877	0.0148114
rs1393786	-0.986259	7.4011	5.90811	0.0150714
rs1393787	-0.986259	7.4011	5.90811	0.0150714
rs75228487	0.553151	9.51155	5.74659	0.0165207
rs12981453	-0.641059	8.30747	5.68637	0.0170972
rs7178051	-0.960274	7.12746	5.65013	0.0174541
rs590121	-0.717391	8.41881	5.64588	0.0174965
rs4274776	1.8215	7.33282	5.63263	0.0176291
rs12203224	-1.06957	7.67804	5.53959	0.0185909
rs7180213	1.19244	7.07815	5.47643	0.0192746
rs7956676	-0.752445	8.1114	5.43202	0.0197708
rs1333042	-0.628585	8.68031	5.39292	0.0202186
rs8024939	0.877683	7.85374	5.3578	0.0206298
rs9472595	-0.973123	6.99078	5.2949	0.0213879
rs9463138	-0.973123	6.99078	5.2949	0.0213879
rs73551705	0.506642	9.77524	5.17323	0.0229376
rs73551707	0.506642	9.77524	5.16862	0.0229985
rs10774625	-1.46041	6.29339	4.92913	0.0264076
rs11201950	1.64246	6.22484	4.86634	0.0273856
rs56234712	1.15589	6.99163	4.85213	0.0276119
rs34595673	1.15589	6.99163	4.85213	0.0276119
rs13408842	-0.622986	8.34172	4.80621	0.0283574
rs6579211	0.755536	8.02549	4.77439	0.028886
rs11655813	-0.734419	8.15776	4.74993	0.0292995
rs62434129	-1.27205	7.17232	4.72515	0.0297247
rs59155780	-1.27205	7.17232	4.72515	0.0297247
rs75826178	-0.851223	7.2501	4.66915	0.0307091
rs1746049	-1.45706	5.81613	4.61061	0.0317747
rs9515201	1.48182	6.53935	4.60366	0.0319038
rs6579210	0.71943	8.18502	4.59024	0.0321544
rs75648520	1.44907	7.00349	4.35469	0.0369071
rs7213232	0.569313	8.5864	4.33405	0.0373572
rs2270574	-0.723585	7.94466	4.32719	0.037508
rs61075980	0.357208	10.3362	4.23195	0.0396698
rs4147157	-1.40779	6.64412	4.23183	0.0396727
rs749240	0.566782	8.61368	4.21411	0.0400891
rs1332328	-0.602739	8.29943	4.17291	0.0410751
rs11191548	-1.81157	6.09458	4.04315	0.0443511
rs4315609	0.570053	8.6248	3.85692	0.0495412
